# Supplementary material for: Colloidal synthesis of large near-bulk InAs quantum dots through seeded and seedless growth using cluster precursors
Source: Nat Commun. 2026 Feb 12;17:1700. doi: 10.1038/s41467-026-69409-w (PMC12909979; doi:10.1038/s41467-026-69409-w)
Supplement: Supplementary file 4 — Source Data [file 41467_2026_69409_MOESM4_ESM.xlsx]

## Sheet: Fig. 2a,b
Fig. 2a											Fig. 2b
			#1	#2	#3	#4	#5
		Wavelength (nm)	Abs_24_05_08_INAS-55-z	Abs_24_07_22_INAs-61-ün-z	Abs_24_07_22_INAS-62-ün-z	Abs_24_10_30_INAS-68-z	Abs_25_03_31_INAS-82-u
		800	0.00901	-0.00445	-0.0038	-0.000421012						InAs NP size	number of InAs NPs
		799	0.00885	-0.00346	-0.0022	0.00232						0.5	1
		798	0.00888	-0.00356	-0.00231	0.00227						0.6	0
		797	0.00886	-0.00352	-0.00199	0.00236						0.7	1
		796	0.00893	-0.00367	-0.00227	0.00239						0.8	1
		795	0.00907	-0.00368	-0.0021	0.00219						0.9	3
		794	0.00897	-0.00378	-0.00222	0.0023						1	4
		793	0.00871	-0.00355	-0.00207	0.00207						1.1	5
		792	0.009	-0.00366	-0.0021	0.00221						1.2	10
		791	0.00897	-0.00346	-0.00191	0.00211						1.3	4
		790	0.00901	-0.00362	-0.00194	0.0021						1.4	4
		789	0.009	-0.00365	-0.00213	0.00212						1.5	9
		788	0.00892	-0.00366	-0.00206	0.00222						1.6	6
		787	0.0091	-0.00347	-0.00197	0.00226						1.7	3
		786	0.00902	-0.00371	-0.002	0.00221						1.8	1
		785	0.00914	-0.00371	-0.00211	0.00219						2	5
		784	0.00898	-0.00365	-0.00201	0.00229						2.1	0
		783	0.00907	-0.00363	-0.00208	0.00222						2.2	3
		782	0.00905	-0.00373	-0.00198	0.00226						2.3	1
		781	0.00899	-0.0037	-0.00201	0.00227						2.5	0
		780	0.00906	-0.00354	-0.00194	0.00241						2.6	1
		779	0.00909	-0.00362	-0.00191	0.00247						2.7	0
		778	0.00906	-0.0037	-0.00203	0.00225						2.8	0
		777	0.00908	-0.00388	-0.00213	0.00231						2.9	1
		776	0.00905	-0.00349	-0.00181	0.00229
		775	0.00925	-0.00364	-0.00192	0.00239
		774	0.00912	-0.00348	-0.00185	0.00242
		773	0.00899	-0.00361	-0.00209	0.00234
		772	0.0092	-0.00361	-0.00195	0.00221
		771	0.00902	-0.00374	-0.00197	0.00242
		770	0.00925	-0.00363	-0.00189	0.00242
		769	0.00929	-0.00366	-0.00196	0.00222
		768	0.00921	-0.00355	-0.00192	0.00243
		767	0.00923	-0.0034	-0.00188	0.00222
		766	0.00923	-0.00365	-0.00203	0.00234
		765	0.0091	-0.00364	-0.00197	0.00242
		764	0.00933	-0.00362	-0.002	0.00232
		763	0.00935	-0.00356	-0.00169	0.00245
		762	0.00928	-0.00354	-0.00173	0.00244
		761	0.00934	-0.0036	-0.00188	0.00239
		760	0.00938	-0.0035	-0.00178	0.00252
		759	0.00922	-0.00353	-0.0018	0.00246
		758	0.00935	-0.00347	-0.00175	0.00253
		757	0.00928	-0.00343	-0.00178	0.00239
		756	0.00943	-0.00363	-0.00183	0.00264
		755	0.00956	-0.00349	-0.0018	0.00246
		754	0.00961	-0.0035	-0.00169	0.0025
		753	0.00941	-0.00351	-0.00172	0.00258
		752	0.00951	-0.00343	-0.00175	0.00257
		751	0.00957	-0.00333	-0.00156	0.0026
		750	0.00948	-0.00352	-0.00167	0.00264
		749	0.00955	-0.00346	-0.00165	0.00261
		748	0.00947	-0.00338	-0.00163	0.00271
		747	0.00959	-0.00345	-0.00168	0.00262
		746	0.00963	-0.0035	-0.00171	0.00268
		745	0.00948	-0.00349	-0.00166	0.00262
		744	0.00965	-0.00334	-0.0017	0.00281
		743	0.00961	-0.00345	-0.00165	0.00273
		742	0.0097	-0.00333	-0.00151	0.0026
		741	0.00962	-0.00333	-0.00164	0.00268
		740	0.00973	-0.00337	-0.00144	0.00285
		739	0.00965	-0.00333	-0.00142	0.00287
		738	0.00969	-0.00331	-0.00144	0.00284
		737	0.00971	-0.00325	-0.00148	0.00291
		736	0.00975	-0.00331	-0.00149	0.00283
		735	0.00986	-0.00326	-0.00148	0.00292
		734	0.00982	-0.00323	-0.00134	0.0029
		733	0.00988	-0.00316	-0.00132	0.003
		732	0.00983	-0.00318	-0.00136	0.00287
		731	0.00993	-0.00319	-0.00126	0.00297
		730	0.00997	-0.00307	-0.00118	0.00293
		729	0.01006	-0.00314	-0.00121	0.00291
		728	0.01	-0.00307	-0.00112	0.00303
		727	0.00999	-0.00314	-0.00119	0.00305
		726	0.01009	-0.00297	-0.00115	0.00303
		725	0.01007	-0.00301	-0.00106	0.00308
		724	0.01004	-0.00299	-0.00102	0.00317
		723	0.01009	-0.003	-0.000952749	0.00318
		722	0.01019	-0.00288	-0.000934409	0.00323
		721	0.01026	-0.0029	-0.00083428	0.0033
		720	0.01031	-0.00289	-0.000871379	0.00332
		719	0.01018	-0.00285	-0.000746376	0.0033
		718	0.01037	-0.00272	-0.000682594	0.00337
		717	0.01034	-0.00276	-0.000600812	0.0034
		716	0.01032	-0.00276	-0.000671429	0.00346
		715	0.01042	-0.00268	-0.000561001	0.00337
		714	0.01045	-0.00267	-0.000487883	0.00355
		713	0.01047	-0.00267	-0.000494813	0.00353
		712	0.01057	-0.00261	-0.000379271	0.00358
		711	0.01062	-0.00251	-0.000331524	0.00368
		710	0.01053	-0.00249	-0.000176403	0.00376
		709	0.01067	-0.0024	-0.000133396	0.00385
		708	0.01074	-0.00235	-1.77056e-05	0.00387
		707	0.01075	-0.00243	-7.22158e-05	0.00388
		706	0.01081	-0.0022	0.000141076	0.00391
		705	0.01093	-0.00222	0.000264014	0.00398
		704	0.01097	-0.0021	0.000340275	0.00412
		703	0.01104	-0.00217	0.000329757	0.00407
		702	0.01104	-0.00205	0.000440492	0.0042
		701	0.01115	-0.00196	0.000551384	0.00433
		700	0.01126	-0.00193	0.000651132	0.00434	0.00449
		699	0.01131	-0.00188	0.000811947	0.00443	0.00462
		698	0.01125	-0.00182	0.000853211	0.00456	0.00487
		697	0.01136	-0.00175	0.000985691	0.00458	0.005
		696	0.01156	-0.00165	0.00112	0.00474	0.0052
		695	0.01156	-0.00153	0.0013	0.0048	0.00527
		694	0.01176	-0.00144	0.00144	0.00496	0.00556
		693	0.01179	-0.00138	0.00152	0.005	0.00575
		692	0.01195	-0.00121	0.00175	0.00522	0.00593
		691	0.01201	-0.00118	0.00183	0.00523	0.00609
		690	0.01212	-0.00106	0.00193	0.00535	0.00629
		689	0.0122	-0.00101	0.0022	0.00548	0.0065
		688	0.0123	-0.000896024	0.00237	0.00563	0.00677
		687	0.01245	-0.000796143	0.0025	0.0058	0.00696
		686	0.01257	-0.000658712	0.00274	0.00587	0.00721
		685	0.01272	-0.00051648	0.00297	0.00613	0.00746
		684	0.01282	-0.000427322	0.00311	0.00619	0.00767
		683	0.01301	-0.000226909	0.00337	0.00639	0.00799
		682	0.01313	-0.00010907	0.00363	0.00645	0.00823
		681	0.0133	-5.6376e-05	0.00371	0.00676	0.00849
		680	0.01342	0.000216642	0.00406	0.00679	0.00884
		679	0.01357	0.000290745	0.00424	0.00707	0.00905
		678	0.0137	0.000471536	0.00457	0.00723	0.00936
		677	0.01394	0.000664405	0.00481	0.0075	0.00974
		676	0.01416	0.000818405	0.00511	0.0078	0.01006
		675	0.01431	0.00101	0.00542	0.00793	0.01041
		674	0.01451	0.00118	0.00571	0.00813	0.01076
		673	0.01474	0.00149	0.00616	0.00832	0.01109
		672	0.01494	0.00164	0.0064	0.00867	0.01159
		671	0.01516	0.00187	0.00676	0.00888	0.01192
		670	0.01543	0.00204	0.00713	0.00911	0.01234
		669	0.01564	0.00232	0.00752	0.00945	0.01275
		668	0.01592	0.00266	0.00796	0.00973	0.01315
		667	0.01619	0.00287	0.0084	0.01005	0.01361
		666	0.01648	0.00312	0.00881	0.01035	0.0141
		665	0.01675	0.00349	0.00926	0.01075	0.01454
		664	0.01711	0.00382	0.00978	0.01104	0.01501
		663	0.01737	0.00399	0.01017	0.01148	0.01555
		662	0.01771	0.00438	0.01073	0.01181	0.0161
		661	0.01808	0.00481	0.01136	0.01223	0.01662
		660	0.01843	0.00518	0.01193	0.01264	0.01716
		659	0.01893	0.00551	0.01248	0.01316	0.01774
		658	0.01926	0.00589	0.01306	0.01349	0.01838
		657	0.01968	0.00632	0.01372	0.01394	0.01898
		656	0.02003	0.00676	0.0144	0.01452	0.01962
		655	0.02055	0.00731	0.01516	0.01501	0.0203
		654	0.02105	0.00779	0.01589	0.01561	0.02096
		653	0.02154	0.00826	0.0166	0.01615	0.02172
		652	0.02207	0.0088	0.01746	0.01675	0.02244
		651	0.02259	0.00933	0.01822	0.01733	0.02322
		650	0.02314	0.00994	0.01912	0.01803	0.02402
		649	0.0237	0.01041	0.01994	0.01865	0.02487
		648	0.02431	0.01106	0.0209	0.01934	0.0257
		647	0.02493	0.01169	0.0218	0.0201	0.02659
		646	0.02563	0.01243	0.02282	0.02087	0.02752
		645	0.02631	0.01309	0.02385	0.02159	0.02846
		644	0.02703	0.01384	0.02489	0.02242	0.0295
		643	0.02774	0.01453	0.02604	0.02332	0.03058
		642	0.02856	0.01531	0.02722	0.02419	0.0316
		641	0.02928	0.01617	0.02837	0.02513	0.03272
		640	0.03	0.01693	0.02954	0.02599	0.03391
		639	0.03087	0.01782	0.03079	0.0272	0.03512
		638	0.03178	0.01874	0.0322	0.02817	0.03639
		637	0.03276	0.01975	0.03361	0.02915	0.03767
		636	0.03366	0.02072	0.03506	0.03032	0.03902
		635	0.03462	0.02176	0.03654	0.03145	0.04047
		634	0.03566	0.02282	0.03812	0.03273	0.04193
		633	0.0368	0.02392	0.03959	0.03395	0.04346
		632	0.0379	0.02506	0.04124	0.03523	0.04507
		631	0.03899	0.0263	0.04299	0.03653	0.04667
		630	0.04021	0.02759	0.04479	0.0381	0.04846
		629	0.04147	0.02886	0.04666	0.03955	0.05019
		628	0.04276	0.03015	0.04842	0.041	0.05199
		627	0.04402	0.03158	0.05041	0.04246	0.05389
		626	0.04544	0.0329	0.05235	0.04402	0.05589
		625	0.04683	0.0345	0.05451	0.04575	0.05789
		624	0.04834	0.03597	0.05656	0.04742	0.06003
		623	0.04983	0.03754	0.05874	0.04918	0.06217
		622	0.05145	0.03923	0.06098	0.05097	0.06447
		621	0.05302	0.04088	0.06327	0.05287	0.06671
		620	0.05467	0.04265	0.06571	0.05473	0.06905
		619	0.05646	0.04439	0.06812	0.05674	0.07149
		618	0.05816	0.04637	0.07069	0.05877	0.074
		617	0.06001	0.0482	0.07316	0.06088	0.0766
		616	0.06187	0.05023	0.0759	0.063	0.07919
		615	0.06383	0.05222	0.0785	0.0652	0.08193
		614	0.06579	0.05437	0.08137	0.06758	0.08467
		613	0.06789	0.05653	0.0842	0.06978	0.08745
		612	0.07001	0.05861	0.08705	0.0722	0.09035
		611	0.07219	0.0609	0.09001	0.07462	0.09322
		610	0.07444	0.06317	0.093	0.07715	0.0962
		609	0.07672	0.06557	0.09608	0.07964	0.09928
		608	0.07909	0.06788	0.09913	0.08229	0.10241
		607	0.08143	0.07046	0.1024	0.08493	0.10558
		606	0.084	0.07292	0.10556	0.08761	0.10864
		605	0.08644	0.07547	0.1088	0.09044	0.11189
		604	0.08912	0.0781	0.1122	0.09315	0.1152
		603	0.09172	0.08082	0.11562	0.09598	0.11848
		602	0.09442	0.08356	0.11902	0.09887	0.12181
		601	0.09709	0.08628	0.12246	0.1018	0.1251
		600	0.09995	0.08908	0.12591	0.10482	0.12847
		599	0.10277	0.09189	0.12945	0.10776	0.1319
		598	0.10574	0.09486	0.13305	0.11084	0.13529
		597	0.10864	0.09783	0.1367	0.11392	0.13877
		596	0.11164	0.10085	0.14041	0.11705	0.14223
		595	0.11476	0.10383	0.14406	0.12015	0.14573
		594	0.11782	0.10687	0.1478	0.12334	0.1492
		593	0.12101	0.11005	0.15158	0.12652	0.15273
		592	0.12414	0.11316	0.15538	0.12981	0.15626
		591	0.12732	0.11633	0.15917	0.13298	0.1599
		590	0.13057	0.11963	0.16309	0.1364	0.16348
		589	0.13391	0.12284	0.16685	0.13962	0.16707
		588	0.13732	0.12613	0.17071	0.14303	0.1707
		587	0.14067	0.12951	0.17463	0.14637	0.17435
		586	0.14402	0.1328	0.17854	0.14971	0.178
		585	0.14742	0.13613	0.18242	0.1532	0.18166
		584	0.15084	0.13965	0.18638	0.15654	0.18526
		583	0.15438	0.14306	0.19023	0.15997	0.18886
		582	0.15787	0.14641	0.19405	0.16321	0.1925
		581	0.16125	0.14988	0.19781	0.16673	0.19614
		580	0.16483	0.15327	0.20165	0.17001	0.19965
		579	0.16829	0.15664	0.20543	0.17346	0.20329
		578	0.17189	0.16012	0.20918	0.17672	0.20683
		577	0.17533	0.16353	0.21294	0.18007	0.21032
		576	0.17888	0.16689	0.2166	0.1833	0.21384
		575	0.18235	0.1703	0.22037	0.18659	0.21722
		574	0.18592	0.17362	0.22383	0.18978	0.22058
		573	0.18931	0.17689	0.22725	0.19285	0.22397
		572	0.19272	0.18032	0.23089	0.19601	0.22727
		571	0.19622	0.18356	0.23424	0.19901	0.23052
		570	0.19957	0.18686	0.23774	0.20218	0.23368
		569	0.20299	0.18997	0.2409	0.20497	0.23678
		568	0.20635	0.1932	0.24421	0.20798	0.23989
		567	0.20961	0.19636	0.24732	0.21086	0.24288
		566	0.21296	0.19949	0.25043	0.21373	0.2459
		565	0.21618	0.20253	0.25341	0.21652	0.24888
		564	0.21927	0.20542	0.25629	0.21914	0.25162
		563	0.22234	0.2084	0.25914	0.22184	0.25442
		562	0.22536	0.21123	0.26193	0.22444	0.25703
		561	0.22838	0.21407	0.26456	0.22689	0.25969
		560	0.23135	0.21682	0.26709	0.22929	0.26223
		559	0.23414	0.21958	0.26956	0.23159	0.26464
		558	0.23698	0.22216	0.27203	0.23396	0.2669
		557	0.23969	0.22468	0.27423	0.23603	0.26909
		556	0.24231	0.22719	0.27645	0.23817	0.27122
		555	0.24497	0.22954	0.27853	0.24016	0.2733
		554	0.24732	0.2319	0.28051	0.24207	0.27529
		553	0.24975	0.23411	0.28246	0.24399	0.27716
		552	0.25209	0.23631	0.28424	0.24574	0.27894
		551	0.25434	0.23841	0.28594	0.2474	0.28066
		550	0.25657	0.24031	0.28745	0.24899	0.28215
		549	0.2586	0.24223	0.28898	0.25059	0.28364
		548	0.26063	0.24405	0.29032	0.25198	0.28508
		547	0.26253	0.24588	0.29173	0.2533	0.2863
		546	0.2644	0.24745	0.2928	0.25459	0.28744
		545	0.26613	0.24899	0.29387	0.25569	0.28856
		544	0.26782	0.25048	0.29486	0.25683	0.28958
		543	0.26935	0.25181	0.29565	0.25782	0.29052
		542	0.27087	0.25307	0.29645	0.25878	0.29126
		541	0.27223	0.25425	0.29705	0.25947	0.29196
		540	0.2736	0.25544	0.29775	0.26022	0.29259
		539	0.27478	0.2564	0.29819	0.26083	0.29309
		538	0.2759	0.25733	0.29852	0.26137	0.29348
		537	0.27694	0.25801	0.29875	0.26189	0.29382
		536	0.27794	0.2588	0.29892	0.26232	0.29404
		535	0.27883	0.25942	0.29901	0.26257	0.29412
		534	0.27958	0.25996	0.29898	0.26273	0.29415
		533	0.2803	0.26047	0.29891	0.26292	0.29413
		532	0.2809	0.26088	0.29871	0.26291	0.29403
		531	0.28142	0.26116	0.2984	0.26293	0.29385
		530	0.28188	0.26144	0.29817	0.2628	0.29362
		529	0.28226	0.26156	0.29773	0.26273	0.2932
		528	0.28266	0.26163	0.29727	0.26248	0.29284
		527	0.28288	0.26164	0.29676	0.26235	0.29239
		526	0.28309	0.26163	0.29633	0.26207	0.29192
		525	0.28318	0.26157	0.2957	0.26168	0.29136
		524	0.28329	0.26148	0.2951	0.26134	0.29087
		523	0.28331	0.26119	0.29435	0.26098	0.29028
		522	0.28328	0.26096	0.29364	0.26055	0.2896
		521	0.28325	0.26059	0.29291	0.26003	0.289
		520	0.28312	0.26024	0.29217	0.25965	0.28827
		519	0.28294	0.25996	0.2915	0.25917	0.28762
		518	0.28287	0.25954	0.29067	0.2586	0.28692
		517	0.28263	0.25918	0.28998	0.2581	0.28629
		516	0.28243	0.2587	0.2892	0.25756	0.28556
		515	0.28225	0.25832	0.28855	0.25709	0.28492
		514	0.282	0.25777	0.2878	0.25663	0.28427
		513	0.28171	0.25745	0.28725	0.25616	0.28361
		512	0.28145	0.25691	0.28659	0.25559	0.28303
		511	0.28119	0.25648	0.28595	0.25523	0.2824
		510	0.28097	0.25604	0.28541	0.25471	0.28193
		509	0.28065	0.25559	0.28476	0.25443	0.28134
		508	0.28045	0.25519	0.28441	0.254	0.2809
		507	0.28021	0.2547	0.28386	0.25368	0.28042
		506	0.28	0.25441	0.28344	0.25335	0.28009
		505	0.27979	0.25401	0.28313	0.25302	0.27968
		504	0.27963	0.25361	0.28275	0.25275	0.27943
		503	0.27933	0.25338	0.28259	0.25252	0.27914
		502	0.27932	0.25299	0.2823	0.25244	0.27901
		501	0.27911	0.2528	0.28218	0.25215	0.27883
		500	0.27906	0.25257	0.2821	0.25214	0.27883
		499	0.27895	0.25241	0.28209	0.25211	0.27881
		498	0.27895	0.25223	0.28218	0.25211	0.27895
		497	0.27904	0.25214	0.28221	0.25213	0.27903
		496	0.27911	0.25217	0.28261	0.25226	0.27926
		495	0.2792	0.25218	0.28288	0.25248	0.2796
		494	0.27949	0.25228	0.28326	0.25271	0.28005
		493	0.27974	0.25239	0.28371	0.25307	0.28051
		492	0.2801	0.25274	0.28434	0.25343	0.28113
		491	0.2805	0.25304	0.28506	0.25395	0.28182
		490	0.28091	0.25352	0.28587	0.25444	0.28257
		489	0.28153	0.2539	0.28677	0.25518	0.28347
		488	0.28215	0.25451	0.28782	0.25595	0.28451
		487	0.283	0.25517	0.28897	0.25676	0.28561
		486	0.28372	0.25585	0.29022	0.2577	0.28683
		485	0.28466	0.25683	0.29172	0.25874	0.28817
		484	0.28571	0.25765	0.29315	0.25991	0.28961
		483	0.28672	0.25875	0.29483	0.26109	0.29122
		482	0.28791	0.25995	0.29667	0.26249	0.29287
		481	0.28929	0.26115	0.29859	0.26396	0.29474
		480	0.29065	0.26253	0.30065	0.26545	0.29665
		479	0.29211	0.26398	0.30281	0.26716	0.29871
		478	0.29375	0.26556	0.30513	0.26904	0.30086
		477	0.29545	0.26721	0.30754	0.2708	0.30314
		476	0.29722	0.26902	0.31012	0.27289	0.30555
		475	0.29908	0.27092	0.31282	0.27501	0.30803
		474	0.30106	0.27284	0.31553	0.27711	0.3107
		473	0.30315	0.27487	0.31852	0.27958	0.31342
		472	0.30525	0.27698	0.32147	0.2819	0.31622
		471	0.30751	0.27929	0.32472	0.28443	0.31921
		470	0.30978	0.28151	0.32792	0.28691	0.32225
		469	0.31226	0.284	0.33134	0.2897	0.32531
		468	0.3147	0.28644	0.33479	0.29243	0.32862
		467	0.31733	0.28911	0.33835	0.29526	0.33189
		466	0.31998	0.29173	0.34208	0.29824	0.33543
		465	0.32276	0.29448	0.34582	0.30123	0.33891
		464	0.32565	0.29732	0.34971	0.30437	0.34256
		463	0.32859	0.3002	0.35366	0.30748	0.34628
		462	0.33155	0.30333	0.35787	0.31082	0.35014
		461	0.3348	0.30637	0.36194	0.31416	0.35406
		460	0.33797	0.30966	0.36636	0.31768	0.35801
		459	0.3413	0.31304	0.37075	0.32108	0.36224
		458	0.34486	0.31643	0.37539	0.3248	0.36647
		457	0.34836	0.31998	0.38004	0.32851	0.37076
		456	0.35209	0.32364	0.38486	0.33251	0.37526
		455	0.35594	0.32748	0.38976	0.33651	0.37988
		454	0.35987	0.3312	0.39462	0.34056	0.38453
		453	0.36387	0.33522	0.39974	0.34473	0.3893
		452	0.36801	0.33934	0.40497	0.34902	0.39425
		451	0.37231	0.34359	0.41032	0.3534	0.39928
		450	0.37672	0.34798	0.41586	0.3578	0.40441
		449	0.38126	0.3524	0.42142	0.36241	0.40962
		448	0.38594	0.35697	0.4271	0.36712	0.41495
		447	0.39073	0.36156	0.43284	0.3719	0.42041
		446	0.3955	0.36643	0.43881	0.3768	0.426
		445	0.4005	0.37134	0.44477	0.38182	0.43172
		444	0.40556	0.37632	0.45089	0.3868	0.43741
		443	0.41088	0.38146	0.45721	0.39186	0.44327
		442	0.41631	0.38658	0.46338	0.39731	0.4493
		441	0.42165	0.39196	0.46984	0.40256	0.45526
		440	0.42704	0.3973	0.47628	0.40796	0.46146
		439	0.43281	0.40291	0.48286	0.41351	0.46771
		438	0.43856	0.40841	0.48959	0.41915	0.47404
		437	0.44448	0.41426	0.49634	0.42492	0.48055
		436	0.45044	0.41992	0.50318	0.43068	0.48714
		435	0.45643	0.42582	0.51002	0.43653	0.49371
		434	0.46258	0.4318	0.51709	0.44251	0.50038
		433	0.4688	0.4379	0.52424	0.44851	0.50716
		432	0.47506	0.44398	0.53124	0.45452	0.51413
		431	0.4816	0.45019	0.53843	0.46063	0.52102
		430	0.48802	0.45646	0.54586	0.46679	0.52809
		429	0.4947	0.4628	0.55307	0.47308	0.53529
		428	0.50125	0.4694	0.56062	0.47931	0.54254
		427	0.50802	0.4759	0.5682	0.48566	0.54978
		426	0.51495	0.48245	0.57575	0.49202	0.55711
		425	0.52176	0.48918	0.58335	0.49851	0.56466
		424	0.52892	0.49595	0.59115	0.5051	0.57225
		423	0.53596	0.50292	0.59897	0.51166	0.57977
		422	0.5433	0.50991	0.6069	0.51834	0.58756
		421	0.55066	0.51695	0.61483	0.52487	0.59543
		420	0.55809	0.52401	0.62287	0.53167	0.60333
		419	0.56561	0.53141	0.63105	0.53849	0.61137
		418	0.5732	0.53869	0.63933	0.54554	0.61946
		417	0.58095	0.54614	0.64759	0.55229	0.62763
		416	0.58877	0.5537	0.65593	0.55949	0.63602
		415	0.59667	0.56123	0.66441	0.5666	0.64422
		414	0.60473	0.56906	0.67312	0.57386	0.65291
		413	0.613	0.57676	0.68193	0.58123	0.66148
		412	0.62124	0.58461	0.69036	0.58858	0.67016
		411	0.62963	0.59266	0.69932	0.59611	0.67898
		410	0.63798	0.60061	0.70831	0.60364	0.68774
		409	0.64664	0.60884	0.71733	0.6112	0.69669
		408	0.65543	0.61705	0.72637	0.6188	0.70578
		407	0.66411	0.6254	0.7356	0.62652	0.71494
		406	0.67321	0.63385	0.74503	0.63446	0.72416
		405	0.68227	0.64234	0.75434	0.64216	0.7335
		404	0.69127	0.65091	0.76364	0.65003	0.74296
		403	0.70063	0.65967	0.77331	0.6581	0.7526
		402	0.71005	0.66869	0.78311	0.66616	0.76229
		401	0.71959	0.67733	0.7929	0.67418	0.77227
		400	0.72928	0.68657	0.80307	0.68249	0.78226
		399	0.73918	0.6959	0.81337	0.6909	0.79233
		398	0.74908	0.70517	0.8235	0.69942	0.80269
		397	0.75927	0.71461	0.83403	0.70794	0.81311
		396	0.76944	0.72424	0.84458	0.71671	0.82379
		395	0.77986	0.73398	0.85531	0.72555	0.83455
		394	0.79057	0.74372	0.86595	0.73432	0.84559
		393	0.80147	0.75364	0.87688	0.74332	0.85664
		392	0.81213	0.76389	0.88828	0.75255	0.86792
		391	0.82341	0.77431	0.89961	0.76192	0.87956
		390	0.83488	0.78497	0.91138	0.77134	0.89155
		389	0.84642	0.79586	0.92314	0.78099	0.90348
		388	0.85828	0.80667	0.93538	0.79074	0.9158
		387	0.8702	0.8178	0.94756	0.80068	0.92844
		386	0.88244	0.82927	0.96003	0.81061	0.94099
		385	0.89491	0.84074	0.97285	0.82079	0.95397
		384	0.90755	0.8527	0.9858	0.83104	0.96725
		383	0.92028	0.8647	0.99884	0.84133	0.98057
		382	0.93319	0.87677	1.01217	0.85191	0.99431
		381	0.9464	0.88939	1.02601	0.86245	1.00796
		380	0.95988	0.90203	1.03965	0.87321	1.02198
		379	0.97358	0.9147	1.05382	0.88384	1.03624
		378	0.98721	0.92756	1.06766	0.89448	1.05053
		377	1.00098	0.94067	1.08208	0.90545	1.06508
		376	1.01482	0.95374	1.09638	0.91642	1.07978
		375	1.02917	0.96734	1.111	0.92719	1.09475
		374	1.04375	0.98087	1.12596	0.93812	1.10986
		373	1.05821	0.9944	1.14045	0.94951	1.12482
		372	1.07317	1.00836	1.15534	0.96068	1.14018
		371	1.08773	1.0224	1.17094	0.97177	1.15558
		370	1.10269	1.03651	1.18641	0.98277	1.17137
		369	1.11762	1.05096	1.2018	0.99426	1.18694
		368	1.13284	1.06521	1.21733	1.00507	1.20242
		367	1.14764	1.07942	1.23331	1.01621	1.21842
		366	1.16313	1.094	1.24916	1.02702	1.23431
		365	1.17819	1.10871	1.26529	1.03786	1.25018
		364	1.19347	1.12347	1.28113	1.04878	1.26603
		363	1.20918	1.13808	1.29784	1.05943	1.28215
		362	1.22489	1.1534	1.31399	1.06996	1.29837
		361	1.24084	1.16809	1.33131	1.08066	1.31477
		360	1.25645	1.1837	1.34762	1.09095	1.33086
		359	1.27259	1.199	1.36447	1.10129	1.34715
		358	1.28889	1.21443	1.3813	1.11133	1.36369
		357	1.30473	1.23	1.39798	1.12085	1.37976
		356	1.32065	1.24498	1.41482	1.13069	1.39632
		355	1.33691	1.2606	1.43198	1.14007	1.41261
		354	1.35322	1.27604	1.44893	1.1498	1.42891
		353	1.36947	1.29156	1.46545	1.15856	1.4457
		352	1.38556	1.30733	1.48291	1.16746	1.46205
		351	1.40195	1.32325	1.50015	1.17604	1.47907
		350	1.41812	1.33889	1.51651	1.18469	1.49538

## Sheet: Fig. 3c
Fig. 3c
			0 min	5 min	10 min	20 min	30 min	40 min	50 min	60 min	80 min	100 min	120 min	150 min	200 min
		Wavelength (nm)	INAS-92-0min-küv-b	INAS-47-5min-z	INAS-47-10min-z	INAS-47-20min-z	INAS-47-30min-z	INAS-47-40min-z	INAS-47-50min-z	INAS-47-60min-z	INAS-47-80min-z	INAS-47-100min-z	INAS-47-120min-z	INAS-47-150min-z	INAS-47-200min-z
		800		-0.0204	-0.01939	-0.02571	-0.03006	-0.02995	-0.02897	-0.02778	-0.02879	-0.02391	-0.02882	-0.02565	-0.02187
		799		0.01149	0.01285	0.0062	0.00182	0.0018	0.00295	0.00438	0.00309	0.0082	0.00315	0.0065	0.01003
		798		0.01164	0.01268	0.00628	0.00186	0.00186	0.00304	0.0045	0.00309	0.00805	0.00313	0.00643	0.01003
		797		0.0117	0.01287	0.00643	0.00195	0.0021	0.0032	0.00464	0.0032	0.00816	0.00313	0.0065	0.01014
		796		0.01159	0.01275	0.00625	0.0018	0.00188	0.00288	0.00435	0.00319	0.00818	0.00306	0.00654	0.01007
		795		0.01136	0.01271	0.00624	0.00168	0.00181	0.00278	0.00437	0.00297	0.00796	0.00296	0.00643	0.00984
		794		0.01166	0.01301	0.00648	0.00185	0.00198	0.00307	0.00443	0.00314	0.00804	0.00305	0.00646	0.01004
		793		0.01186	0.01305	0.00644	0.00211	0.00206	0.00322	0.00461	0.00322	0.00828	0.00321	0.00676	0.01027
		792		0.01149	0.01278	0.00637	0.00187	0.0019	0.00296	0.00458	0.00316	0.00807	0.00296	0.00641	0.00989
		791		0.01172	0.01293	0.00643	0.00206	0.00207	0.00325	0.00458	0.00337	0.00824	0.00332	0.00656	0.01018
		790		0.01152	0.0128	0.00623	0.00166	0.00183	0.00284	0.0044	0.0031	0.00818	0.00312	0.00649	0.00991
		789		0.0119	0.01296	0.00653	0.00187	0.00207	0.00311	0.00451	0.00315	0.00814	0.0033	0.0067	0.01004
		788		0.0118	0.01291	0.00648	0.00188	0.00214	0.00322	0.00454	0.00326	0.00824	0.00333	0.00662	0.00999
		787		0.01189	0.01289	0.00655	0.00201	0.00218	0.00309	0.0047	0.00326	0.00815	0.00345	0.00658	0.01017
		786		0.01185	0.0129	0.00651	0.00179	0.00204	0.00303	0.00464	0.00321	0.00819	0.0033	0.00664	0.0101
		785		0.01181	0.01305	0.00639	0.00188	0.00208	0.0031	0.00476	0.00335	0.00816	0.00321	0.00666	0.01006
		784		0.01184	0.0129	0.00631	0.00179	0.00208	0.0031	0.00462	0.00323	0.00819	0.00334	0.00655	0.01009
		783		0.01195	0.01294	0.00652	0.0019	0.00205	0.00313	0.00459	0.00329	0.0082	0.0033	0.00658	0.01009
		782		0.01179	0.01286	0.00657	0.00182	0.00215	0.00308	0.00457	0.00323	0.00818	0.00326	0.00647	0.01008
		781		0.0119	0.01301	0.00672	0.00194	0.00223	0.00321	0.00469	0.0034	0.00834	0.00342	0.00675	0.01033
		780		0.01192	0.01298	0.00652	0.00193	0.00215	0.00321	0.00468	0.00343	0.00833	0.00338	0.00661	0.01026
		779		0.01194	0.01306	0.00647	0.00191	0.00211	0.00317	0.00457	0.00333	0.00825	0.00344	0.00672	0.01009
		778		0.01188	0.01302	0.0065	0.00183	0.00217	0.00316	0.0046	0.0035	0.00822	0.00336	0.00662	0.01031
		777		0.01205	0.01313	0.00674	0.00204	0.00226	0.00334	0.00473	0.00356	0.00839	0.00358	0.00678	0.01034
		776		0.01202	0.01298	0.00663	0.00204	0.00215	0.00322	0.00475	0.0034	0.00832	0.00337	0.00667	0.01025
		775		0.012	0.01301	0.00657	0.0019	0.00211	0.00316	0.00469	0.00346	0.00821	0.00341	0.0068	0.01017
		774		0.01198	0.01306	0.00654	0.00182	0.00202	0.00306	0.00481	0.00336	0.00817	0.00334	0.00659	0.01011
		773		0.01212	0.01334	0.00681	0.00217	0.00222	0.00328	0.00497	0.00349	0.00838	0.00355	0.00684	0.01043
		772		0.01229	0.01324	0.00673	0.00203	0.00231	0.00328	0.00485	0.00338	0.0084	0.00355	0.00685	0.01031
		771		0.01226	0.01316	0.00685	0.00205	0.00237	0.00323	0.00484	0.00349	0.00848	0.00363	0.0068	0.01036
		770		0.01211	0.01316	0.00668	0.00204	0.00222	0.00313	0.00485	0.00347	0.00833	0.00352	0.00688	0.01044
		769		0.01227	0.01323	0.00677	0.00218	0.00243	0.00341	0.00484	0.0035	0.00847	0.00366	0.00686	0.01047
		768		0.01239	0.01315	0.00681	0.00216	0.00241	0.0034	0.0049	0.00358	0.00834	0.00361	0.00697	0.0105
		767		0.01229	0.01324	0.0068	0.0021	0.00239	0.00336	0.00492	0.00353	0.00829	0.0037	0.00686	0.01041
		766		0.01233	0.01325	0.00683	0.00209	0.00237	0.00332	0.00498	0.00361	0.00841	0.0037	0.00686	0.01045
		765		0.01247	0.01337	0.00692	0.00237	0.00254	0.00348	0.00501	0.00366	0.00859	0.00378	0.00705	0.01053
		764		0.01242	0.01342	0.00697	0.00234	0.00251	0.00356	0.00514	0.00369	0.00853	0.00376	0.00691	0.01056
		763		0.01223	0.01321	0.00679	0.00208	0.00248	0.00335	0.00492	0.00355	0.0083	0.00361	0.0068	0.0104
		762		0.01226	0.01333	0.00673	0.00207	0.00238	0.00332	0.00488	0.00354	0.00845	0.0037	0.00693	0.01045
		761		0.01257	0.01337	0.00692	0.00225	0.00257	0.00353	0.00517	0.0038	0.00858	0.00379	0.00707	0.01075
		760		0.01245	0.01329	0.00693	0.00218	0.00252	0.00337	0.00501	0.00378	0.00843	0.00376	0.00688	0.01064
		759		0.01248	0.01341	0.00693	0.00232	0.0025	0.00343	0.00512	0.00372	0.00847	0.0039	0.00703	0.01066
		758		0.01264	0.01357	0.00691	0.00225	0.00253	0.00353	0.00513	0.00367	0.00855	0.00384	0.00705	0.01068
		757		0.01257	0.01352	0.00703	0.00231	0.00253	0.00342	0.00512	0.00371	0.0085	0.0039	0.00701	0.01067
		756		0.0125	0.01339	0.00689	0.0021	0.00241	0.00348	0.005	0.00364	0.00842	0.00382	0.00706	0.01068
		755		0.01262	0.01358	0.00702	0.00239	0.00255	0.00363	0.0052	0.00386	0.0085	0.00391	0.00722	0.0109
		754		0.01275	0.01355	0.00711	0.00249	0.00265	0.00361	0.00523	0.00392	0.00862	0.0041	0.00714	0.01088
		753		0.01269	0.01351	0.0071	0.0023	0.00258	0.00364	0.0053	0.00384	0.00857	0.00396	0.00716	0.01095
		752		0.01272	0.01353	0.00705	0.00227	0.00268	0.00352	0.00512	0.00384	0.00859	0.00401	0.00701	0.01088
		751		0.01272	0.01367	0.00707	0.00239	0.00265	0.00359	0.00522	0.0039	0.00853	0.00407	0.00715	0.011
		750		0.01286	0.01365	0.00716	0.00235	0.00273	0.00365	0.00531	0.00394	0.00858	0.00412	0.0072	0.01101
		749		0.01287	0.01368	0.00719	0.00255	0.00272	0.00367	0.00537	0.004	0.00864	0.00416	0.00728	0.011
		748		0.0128	0.0136	0.00711	0.00246	0.00265	0.00362	0.00535	0.00392	0.00857	0.00409	0.00717	0.01098
		747		0.01277	0.0136	0.00706	0.00248	0.00274	0.00363	0.00527	0.0039	0.00866	0.00412	0.0072	0.01101
		746		0.01297	0.01366	0.00711	0.00241	0.00264	0.00361	0.00535	0.00401	0.00852	0.00412	0.00715	0.011
		745		0.01296	0.0137	0.00714	0.00244	0.00278	0.00365	0.0054	0.00395	0.00863	0.00424	0.00724	0.01107
		744		0.01304	0.01364	0.00719	0.00254	0.00277	0.00377	0.00542	0.00403	0.00871	0.00426	0.00725	0.01107
		743		0.01308	0.01384	0.00717	0.00251	0.00278	0.00368	0.00546	0.00408	0.00871	0.00432	0.00726	0.01113
		742		0.01317	0.01376	0.00732	0.00252	0.00289	0.00377	0.00547	0.00415	0.00863	0.00426	0.00742	0.01125
		741		0.01321	0.01382	0.00738	0.00254	0.00286	0.00377	0.00551	0.00418	0.00871	0.0044	0.00743	0.01121
		740		0.01315	0.01389	0.0073	0.00249	0.00288	0.00379	0.00556	0.00418	0.00866	0.00438	0.00731	0.01113
		739		0.01321	0.01386	0.00734	0.00268	0.00291	0.0038	0.00549	0.00416	0.00877	0.00433	0.00737	0.01121
		738		0.01316	0.01383	0.0073	0.00258	0.0029	0.00377	0.00566	0.00414	0.00871	0.0044	0.00738	0.01126
		737		0.01325	0.01395	0.00739	0.00264	0.00293	0.00377	0.00563	0.00414	0.00881	0.00447	0.00737	0.01131
		736		0.01335	0.01387	0.00728	0.00262	0.00294	0.00385	0.00559	0.00422	0.00877	0.00445	0.00746	0.01131
		735		0.01333	0.01392	0.00746	0.00266	0.003	0.00385	0.00561	0.00421	0.0088	0.00458	0.00749	0.01152
		734		0.01343	0.01389	0.00745	0.00266	0.00295	0.00388	0.00564	0.0042	0.00878	0.00456	0.00748	0.01153
		733		0.01346	0.01397	0.00739	0.00264	0.00302	0.00387	0.00565	0.00429	0.00884	0.00454	0.00749	0.01181
		732		0.01361	0.01411	0.00759	0.00284	0.00322	0.00402	0.00582	0.00432	0.00885	0.00468	0.00757	0.01199
		731		0.01354	0.01412	0.00742	0.0028	0.00309	0.00396	0.00578	0.00435	0.00873	0.00468	0.0076	0.01189
		730		0.01367	0.01412	0.0076	0.0029	0.00318	0.00404	0.00584	0.0044	0.00884	0.00469	0.00764	0.01205
		729		0.01364	0.01411	0.00753	0.00283	0.00313	0.00396	0.00578	0.00438	0.00886	0.00467	0.00762	0.01203
		728		0.01366	0.01415	0.00751	0.00279	0.00312	0.00393	0.00583	0.00443	0.00886	0.00469	0.00766	0.01203
		727		0.01369	0.01412	0.00748	0.0028	0.00312	0.00394	0.00581	0.00434	0.00878	0.00468	0.00748	0.01198
		726		0.0137	0.0142	0.00753	0.00281	0.00318	0.004	0.00581	0.00445	0.00884	0.00484	0.00767	0.01211
		725		0.01382	0.01412	0.00761	0.00288	0.00316	0.00397	0.00582	0.00451	0.0089	0.00491	0.00767	0.0121
		724		0.01391	0.01411	0.0076	0.00289	0.00316	0.00395	0.00584	0.00454	0.00886	0.00482	0.00778	0.01221
		723		0.01391	0.01428	0.00772	0.00294	0.00322	0.00413	0.006	0.00445	0.00899	0.00491	0.00782	0.0122
		722		0.01409	0.01435	0.00774	0.00303	0.00338	0.00422	0.00609	0.00466	0.00898	0.00506	0.00791	0.01238
		721		0.01406	0.01437	0.00776	0.00306	0.00334	0.00423	0.0061	0.00463	0.00902	0.0051	0.00792	0.0124
		720		0.01409	0.01432	0.00773	0.00301	0.00327	0.00415	0.00603	0.00462	0.00891	0.00503	0.00791	0.01239
		719		0.01406	0.01432	0.00771	0.00299	0.00337	0.0041	0.00609	0.00461	0.00892	0.00503	0.00788	0.01239
		718		0.01415	0.01438	0.00779	0.00306	0.00341	0.00416	0.00611	0.0047	0.00895	0.00516	0.0079	0.01246
		717		0.01423	0.01446	0.00781	0.003	0.00343	0.00423	0.00612	0.00476	0.00899	0.00511	0.0079	0.01256
		716		0.01427	0.01446	0.0078	0.00309	0.00342	0.00423	0.00619	0.00473	0.00902	0.00512	0.00798	0.0126
		715		0.01443	0.01453	0.00798	0.00326	0.00352	0.00441	0.00626	0.00484	0.00908	0.00531	0.00805	0.01272
		714		0.01445	0.01451	0.0079	0.00325	0.00355	0.00434	0.00627	0.00479	0.00907	0.00535	0.00811	0.01273
		713		0.01446	0.01452	0.00797	0.00323	0.00356	0.00433	0.00629	0.00482	0.00913	0.0053	0.0082	0.01278
		712		0.01447	0.01464	0.00796	0.00323	0.00353	0.00437	0.00633	0.00486	0.00904	0.00537	0.00814	0.01278
		711		0.01454	0.01462	0.00803	0.0033	0.0036	0.0044	0.00631	0.00484	0.00909	0.00543	0.0082	0.0129
		710		0.01465	0.01471	0.00805	0.00336	0.00366	0.00441	0.00641	0.00494	0.00925	0.00548	0.00826	0.01313
		709		0.01471	0.01473	0.00807	0.00341	0.00368	0.00447	0.00641	0.005	0.00922	0.00558	0.00836	0.01319
		708		0.01476	0.01477	0.00808	0.00344	0.00372	0.0045	0.00651	0.00499	0.00921	0.00556	0.00834	0.01318
		707		0.01488	0.01482	0.00814	0.00347	0.00376	0.00449	0.00653	0.00503	0.00928	0.00566	0.00841	0.01332
		706		0.01492	0.01482	0.00814	0.00342	0.00377	0.00455	0.0066	0.00503	0.00919	0.00562	0.00841	0.01327
		705		0.01487	0.01477	0.00812	0.00342	0.00371	0.00449	0.0065	0.00499	0.0092	0.00565	0.00842	0.01335
		704		0.01503	0.01485	0.00826	0.00352	0.00382	0.00458	0.00657	0.00505	0.00928	0.00574	0.00851	0.01353
		703		0.01504	0.01481	0.00824	0.00352	0.0038	0.00457	0.00658	0.00512	0.00927	0.00571	0.00849	0.0135
		702		0.01509	0.01491	0.00823	0.00357	0.00382	0.00458	0.00661	0.00513	0.00934	0.0058	0.00861	0.01365
		701		0.0152	0.01493	0.00833	0.00364	0.00384	0.00458	0.00665	0.00515	0.00933	0.00581	0.00858	0.0137
		700	0.02266	0.01524	0.01498	0.00838	0.00362	0.00394	0.00467	0.00677	0.00522	0.00944	0.00592	0.00868	0.01384
		699	0.02262	0.01525	0.01495	0.00834	0.00363	0.0039	0.00468	0.00674	0.00525	0.00933	0.00587	0.00871	0.01385
		698	0.02253	0.01538	0.01506	0.00844	0.00366	0.00394	0.00468	0.00675	0.0053	0.00941	0.00595	0.00877	0.01403
		697	0.0226	0.01554	0.01511	0.00852	0.00382	0.00406	0.00484	0.00687	0.00532	0.00957	0.00613	0.00894	0.0142
		696	0.02262	0.01553	0.01516	0.00857	0.00382	0.00407	0.0048	0.00689	0.00537	0.00951	0.00613	0.00893	0.01427
		695	0.02263	0.01565	0.01518	0.00856	0.00383	0.00408	0.00482	0.00692	0.00541	0.00955	0.00617	0.00895	0.01437
		694	0.02255	0.0157	0.01514	0.00854	0.00383	0.00404	0.00477	0.00684	0.00535	0.00949	0.00619	0.009	0.01447
		693	0.02254	0.01575	0.01524	0.00863	0.00392	0.00406	0.00484	0.00695	0.00549	0.0096	0.00626	0.00909	0.01457
		692	0.02252	0.01584	0.01533	0.00864	0.00394	0.00419	0.00486	0.00702	0.00546	0.00964	0.00634	0.00916	0.01475
		691	0.02247	0.01586	0.01533	0.00867	0.00397	0.00413	0.00488	0.00702	0.0055	0.0096	0.00636	0.00921	0.01482
		690	0.02251	0.01603	0.01541	0.0088	0.00411	0.00433	0.00497	0.00713	0.00563	0.00974	0.00649	0.00934	0.01504
		689	0.02246	0.01606	0.01541	0.00883	0.00407	0.00432	0.00495	0.00713	0.0056	0.0097	0.00648	0.00939	0.01515
		688	0.02244	0.01612	0.01542	0.00877	0.00412	0.0043	0.00493	0.00708	0.00565	0.00969	0.0065	0.00938	0.01525
		687	0.02246	0.01622	0.0155	0.00889	0.00419	0.00438	0.00496	0.00718	0.00568	0.00975	0.00662	0.00951	0.01545
		686	0.02237	0.01633	0.01556	0.00898	0.00416	0.00438	0.00499	0.00724	0.00574	0.00985	0.00665	0.00961	0.0156
		685	0.02242	0.01646	0.01556	0.00903	0.00429	0.00449	0.00513	0.00739	0.0058	0.00991	0.00682	0.00969	0.01575
		684	0.02241	0.01651	0.01568	0.00906	0.00434	0.00448	0.00511	0.00733	0.00583	0.0099	0.00689	0.00983	0.01601
		683	0.02242	0.01664	0.01566	0.00913	0.00441	0.00455	0.00516	0.00741	0.00591	0.00995	0.00702	0.00994	0.01616
		682	0.02238	0.01661	0.01569	0.00909	0.00433	0.00452	0.00512	0.00736	0.00589	0.00997	0.00697	0.00993	0.01633
		681	0.02232	0.01674	0.01579	0.00926	0.00448	0.00463	0.00525	0.00755	0.00603	0.01008	0.00715	0.01015	0.01662
		680	0.02235	0.01683	0.01579	0.0093	0.00454	0.00464	0.00528	0.00751	0.00601	0.01007	0.00717	0.01017	0.01675
		679	0.02236	0.01693	0.0159	0.00935	0.00454	0.00468	0.00533	0.00761	0.00613	0.01018	0.00726	0.01029	0.01698
		678	0.02231	0.01698	0.01589	0.00942	0.00461	0.00474	0.00533	0.00762	0.00614	0.0102	0.00735	0.01043	0.01721
		677	0.0223	0.01712	0.01597	0.00944	0.00473	0.00475	0.00537	0.0077	0.00628	0.01032	0.00744	0.01055	0.01748
		676	0.02229	0.01716	0.01599	0.00951	0.00473	0.00478	0.00542	0.00773	0.00625	0.01034	0.00759	0.01067	0.0177
		675	0.02236	0.01725	0.01608	0.00952	0.00483	0.00478	0.00542	0.00774	0.00633	0.01032	0.00759	0.01075	0.01792
		674	0.02227	0.0173	0.0161	0.0096	0.00479	0.00481	0.00542	0.00779	0.00632	0.01037	0.00769	0.01083	0.01817
		673	0.02224	0.0174	0.01616	0.00969	0.0049	0.00485	0.00551	0.00782	0.00638	0.01047	0.00779	0.01103	0.01845
		672	0.0223	0.01752	0.01619	0.00973	0.00494	0.00491	0.00559	0.00791	0.00647	0.01053	0.00794	0.01119	0.01879
		671	0.02232	0.01756	0.0162	0.00978	0.00499	0.00488	0.00562	0.00793	0.00651	0.01059	0.00799	0.01133	0.01902
		670	0.0223	0.0177	0.01628	0.00985	0.00508	0.00501	0.00564	0.00805	0.0066	0.01065	0.00813	0.01147	0.01942
		669	0.02228	0.01772	0.01632	0.00989	0.00509	0.00501	0.00566	0.00807	0.00664	0.01071	0.00815	0.0116	0.01966
		668	0.02237	0.01784	0.01646	0.00995	0.00519	0.00509	0.00575	0.00815	0.0067	0.01078	0.00832	0.01183	0.02004
		667	0.02231	0.018	0.01652	0.01004	0.00529	0.00518	0.00582	0.00827	0.0068	0.01095	0.00855	0.01204	0.02043
		666	0.0224	0.01807	0.01655	0.0101	0.00531	0.00517	0.00582	0.00827	0.00683	0.01097	0.00866	0.01219	0.0208
		665	0.02237	0.01811	0.01659	0.01017	0.00537	0.00523	0.00584	0.00833	0.00694	0.01108	0.00878	0.01236	0.02118
		664	0.02241	0.01822	0.0166	0.01025	0.00541	0.00526	0.00588	0.00834	0.00697	0.01114	0.00884	0.01256	0.02154
		663	0.0225	0.01835	0.0167	0.0103	0.00554	0.00531	0.00597	0.00846	0.00708	0.01126	0.00904	0.01276	0.02197
		662	0.02253	0.01844	0.01678	0.01043	0.00557	0.00541	0.00598	0.00856	0.00718	0.01132	0.00922	0.01301	0.02242
		661	0.02253	0.01849	0.01683	0.0104	0.0056	0.00542	0.00601	0.00857	0.00718	0.01144	0.00934	0.01321	0.02286
		660	0.02259	0.01857	0.0168	0.0104	0.00558	0.00541	0.00603	0.00861	0.00724	0.01146	0.00946	0.01339	0.0233
		659	0.02267	0.0187	0.01695	0.01054	0.00573	0.00552	0.00613	0.00871	0.00741	0.01165	0.00969	0.01366	0.02383
		658	0.0228	0.01881	0.01704	0.01061	0.00584	0.00553	0.00618	0.00883	0.00755	0.01173	0.00982	0.01397	0.02439
		657	0.0228	0.01886	0.01703	0.01066	0.00582	0.00559	0.00622	0.00886	0.00758	0.01185	0.01	0.01421	0.0249
		656	0.02287	0.01896	0.0171	0.01067	0.00586	0.0056	0.00624	0.00887	0.00761	0.01193	0.01012	0.01441	0.02541
		655	0.02299	0.01903	0.01712	0.01075	0.00593	0.00563	0.00627	0.00893	0.00769	0.01205	0.01031	0.01469	0.02594
		654	0.02306	0.01912	0.01717	0.01079	0.00601	0.0057	0.00633	0.00902	0.00777	0.0122	0.01052	0.01499	0.02659
		653	0.02313	0.01924	0.01731	0.01089	0.00614	0.00581	0.00644	0.00918	0.00795	0.01237	0.01077	0.0154	0.02727
		652	0.02325	0.01927	0.0173	0.01093	0.00616	0.00582	0.0065	0.00921	0.00801	0.01245	0.01096	0.01566	0.02791
		651	0.02338	0.01931	0.01732	0.0109	0.00616	0.00578	0.00643	0.00918	0.00804	0.01257	0.01112	0.01591	0.02852
		650	0.02352	0.01943	0.01741	0.011	0.00625	0.00589	0.00651	0.00933	0.00819	0.01271	0.0114	0.01633	0.02923
		649	0.02361	0.01954	0.01747	0.01106	0.00634	0.00593	0.0066	0.0094	0.00836	0.0129	0.01166	0.01671	0.03003
		648	0.02372	0.01966	0.01758	0.01116	0.0064	0.00602	0.00667	0.00952	0.00845	0.01308	0.0119	0.01714	0.03086
		647	0.0239	0.01977	0.01764	0.01121	0.00646	0.00602	0.00675	0.0096	0.00855	0.01323	0.01217	0.01758	0.03162
		646	0.02399	0.01974	0.01762	0.01119	0.00647	0.00603	0.0067	0.00961	0.00863	0.01334	0.01235	0.0179	0.03242
		645	0.02413	0.01993	0.01775	0.01133	0.0066	0.0061	0.00684	0.00974	0.00879	0.01357	0.01273	0.01843	0.03339
		644	0.02434	0.01998	0.01774	0.01132	0.00661	0.00615	0.00681	0.0098	0.00893	0.01374	0.01296	0.0188	0.03426
		643	0.02448	0.02013	0.01791	0.01146	0.00677	0.00627	0.00699	0.00997	0.00913	0.01405	0.01333	0.01942	0.03527
		642	0.02463	0.02014	0.01789	0.01145	0.00677	0.00622	0.00696	0.01001	0.00918	0.01414	0.0136	0.01985	0.03625
		641	0.02477	0.02026	0.01801	0.01161	0.00684	0.00635	0.00708	0.01015	0.00942	0.01448	0.01399	0.02044	0.03737
		640	0.02495	0.02041	0.01802	0.01158	0.00693	0.00636	0.00718	0.01025	0.00954	0.01465	0.01435	0.02105	0.03841
		639	0.02514	0.02047	0.01811	0.01161	0.00699	0.00637	0.0072	0.01031	0.0097	0.01488	0.01473	0.02162	0.03957
		638	0.02529	0.02057	0.01818	0.01173	0.00703	0.00647	0.00728	0.01038	0.00989	0.01519	0.01512	0.02225	0.0408
		637	0.02545	0.02062	0.01818	0.01174	0.0071	0.00652	0.00733	0.01049	0.01003	0.01541	0.01552	0.02282	0.04201
		636	0.02564	0.02072	0.01826	0.01182	0.00721	0.00657	0.00742	0.0106	0.01024	0.01575	0.016	0.02359	0.04333
		635	0.02575	0.02083	0.01836	0.01186	0.00725	0.00662	0.00749	0.01075	0.01041	0.01602	0.01643	0.02429	0.04465
		634	0.02593	0.02087	0.0184	0.01189	0.00727	0.00672	0.00755	0.01087	0.01065	0.01633	0.01689	0.02503	0.04606
		633	0.02604	0.02092	0.01839	0.01191	0.00729	0.00671	0.00762	0.01089	0.01076	0.01662	0.01736	0.02578	0.04751
		632	0.02625	0.0211	0.01854	0.01198	0.00744	0.00678	0.00775	0.01112	0.01108	0.01706	0.01791	0.0267	0.04913
		631	0.02638	0.02119	0.01861	0.01205	0.00754	0.00686	0.00784	0.01124	0.01135	0.01742	0.01849	0.02757	0.05073
		630	0.02645	0.02125	0.01862	0.01209	0.00749	0.00687	0.00785	0.01136	0.01151	0.01768	0.019	0.02843	0.05232
		629	0.02657	0.02126	0.01866	0.01209	0.00753	0.00693	0.0079	0.01144	0.01174	0.01808	0.01967	0.0294	0.05407
		628	0.02667	0.02134	0.01867	0.01211	0.00758	0.00703	0.00801	0.01156	0.01197	0.01848	0.02024	0.03034	0.05583
		627	0.02682	0.02143	0.01877	0.01216	0.00761	0.0071	0.0081	0.01171	0.01224	0.01899	0.02085	0.03137	0.05772
		626	0.0269	0.02155	0.01878	0.01214	0.00765	0.00706	0.00817	0.01186	0.01249	0.01942	0.02156	0.03246	0.05962
		625	0.02704	0.02164	0.01896	0.01228	0.00777	0.00721	0.00834	0.01205	0.01288	0.01992	0.02236	0.0337	0.06176
		624	0.0271	0.02166	0.01892	0.01222	0.00776	0.0072	0.00837	0.0122	0.01314	0.02039	0.02309	0.03486	0.06383
		623	0.02718	0.0217	0.01895	0.01227	0.00781	0.00722	0.00843	0.01228	0.01343	0.02089	0.02386	0.03602	0.06601
		622	0.02725	0.02178	0.01902	0.01233	0.00786	0.00734	0.00859	0.01247	0.01379	0.02148	0.02466	0.03741	0.06831
		621	0.02724	0.02189	0.01908	0.01231	0.0079	0.00743	0.00871	0.01268	0.01412	0.02206	0.02557	0.03878	0.07071
		620	0.02736	0.02192	0.01911	0.01236	0.00796	0.00745	0.00878	0.01284	0.01453	0.02266	0.02647	0.04018	0.07312
		619	0.02737	0.02201	0.01914	0.01233	0.00797	0.00752	0.0089	0.013	0.01489	0.0233	0.02744	0.04168	0.07567
		618	0.02737	0.02204	0.01919	0.01239	0.00801	0.00758	0.00908	0.01323	0.01531	0.02398	0.02847	0.04326	0.0783
		617	0.02738	0.02214	0.0193	0.01246	0.0081	0.00764	0.00915	0.01344	0.01574	0.02466	0.02949	0.04485	0.08105
		616	0.02742	0.02223	0.01932	0.01249	0.00815	0.0077	0.00931	0.01366	0.01625	0.02543	0.03062	0.04661	0.0839
		615	0.02735	0.02229	0.01935	0.0125	0.00815	0.00776	0.00939	0.01387	0.01664	0.02624	0.03176	0.04834	0.08685
		614	0.02738	0.02239	0.01942	0.0125	0.00824	0.00787	0.0096	0.01414	0.01717	0.02705	0.03299	0.05024	0.08989
		613	0.02733	0.02242	0.01948	0.01253	0.00824	0.00794	0.00974	0.01441	0.01774	0.02794	0.03425	0.0522	0.09306
		612	0.02734	0.02251	0.01953	0.0126	0.00831	0.00806	0.00993	0.01465	0.01824	0.02884	0.0356	0.05423	0.09628
		611	0.0273	0.02263	0.01957	0.01256	0.00836	0.00813	0.01005	0.01497	0.01886	0.02979	0.03697	0.05634	0.09968
		610	0.0273	0.02266	0.01968	0.01264	0.00847	0.00826	0.01026	0.0153	0.01948	0.03082	0.03852	0.05858	0.10317
		609	0.02724	0.02284	0.01978	0.01275	0.00862	0.0084	0.01055	0.01565	0.02019	0.03197	0.04009	0.06092	0.10684
		608	0.02728	0.02284	0.01978	0.01269	0.0086	0.00849	0.01064	0.01599	0.02083	0.03304	0.04165	0.06328	0.11051
		607	0.0273	0.02292	0.01979	0.01275	0.00866	0.00857	0.01087	0.0163	0.02154	0.03414	0.04332	0.06575	0.11436
		606	0.02734	0.02304	0.01996	0.01281	0.0088	0.0087	0.01112	0.01675	0.02235	0.03543	0.04514	0.06845	0.11836
		605	0.02739	0.02313	0.01995	0.0129	0.00886	0.00889	0.01138	0.0171	0.02312	0.03673	0.047	0.07117	0.12245
		604	0.02755	0.02321	0.02003	0.0129	0.00894	0.00899	0.01163	0.01754	0.02397	0.03806	0.0489	0.07399	0.12664
		603	0.02761	0.02331	0.02009	0.01293	0.00907	0.00918	0.01193	0.01798	0.02485	0.03948	0.05093	0.07692	0.13096
		602	0.02775	0.02342	0.0202	0.01304	0.00921	0.00935	0.01224	0.01848	0.02582	0.04096	0.05304	0.07996	0.13545
		601	0.02792	0.02349	0.02029	0.01311	0.00928	0.00954	0.01254	0.019	0.02683	0.04254	0.05527	0.08313	0.14003
		600	0.02809	0.02363	0.02036	0.01315	0.00945	0.00973	0.0129	0.01955	0.02787	0.04417	0.05756	0.08647	0.14475
		599	0.02829	0.02371	0.02044	0.0132	0.0096	0.00997	0.01325	0.02014	0.02896	0.04591	0.05997	0.08993	0.14963
		598	0.02855	0.02381	0.02059	0.01326	0.00972	0.01013	0.01361	0.02063	0.03009	0.0477	0.06253	0.09346	0.1546
		597	0.02881	0.02391	0.02061	0.01337	0.00988	0.01035	0.01402	0.02129	0.03128	0.04954	0.06506	0.09707	0.15968
		596	0.02903	0.02397	0.02069	0.01341	0.00995	0.01059	0.01439	0.02188	0.03247	0.05146	0.06775	0.10084	0.16483
		595	0.02925	0.02411	0.02082	0.01351	0.01008	0.01088	0.01486	0.02259	0.03381	0.05348	0.07054	0.10473	0.17013
		594	0.02948	0.02421	0.02087	0.01358	0.01025	0.01108	0.01527	0.02329	0.03523	0.05564	0.07343	0.10882	0.17559
		593	0.02975	0.02434	0.0209	0.01364	0.01043	0.01138	0.01572	0.024	0.03665	0.05779	0.07645	0.11295	0.18113
		592	0.03	0.0244	0.02101	0.01372	0.01055	0.01164	0.01625	0.02483	0.0381	0.06014	0.07955	0.11724	0.18674
		591	0.03031	0.02457	0.02113	0.0138	0.01077	0.01194	0.01675	0.02571	0.03971	0.06251	0.0828	0.12167	0.19253
		590	0.0305	0.02468	0.02121	0.01391	0.01091	0.01227	0.01736	0.02654	0.04136	0.06505	0.08616	0.12621	0.19847
		589	0.0308	0.02474	0.02134	0.01396	0.01106	0.0126	0.01789	0.02738	0.04299	0.06762	0.08964	0.13091	0.20441
		588	0.03098	0.02485	0.02138	0.014	0.01124	0.01288	0.01847	0.02827	0.04478	0.07026	0.09322	0.1357	0.21049
		587	0.03122	0.02487	0.02143	0.01412	0.01143	0.01328	0.01907	0.02929	0.04661	0.07303	0.09695	0.1406	0.21669
		586	0.03146	0.02501	0.02154	0.01419	0.01167	0.01355	0.01973	0.03033	0.04854	0.07593	0.10081	0.14565	0.22296
		585	0.03166	0.02509	0.0216	0.01427	0.01179	0.01395	0.02046	0.03142	0.05054	0.07895	0.10476	0.15093	0.22941
		584	0.03188	0.0252	0.02164	0.01436	0.01197	0.01436	0.02116	0.03253	0.05259	0.08206	0.10887	0.15623	0.23589
		583	0.03205	0.02534	0.02176	0.01441	0.01226	0.01478	0.02191	0.03376	0.05477	0.0853	0.1131	0.16169	0.24244
		582	0.03227	0.02546	0.02192	0.01457	0.01253	0.01529	0.02272	0.03505	0.0571	0.08872	0.11746	0.16735	0.24917
		581	0.03247	0.02547	0.02188	0.01466	0.01265	0.01574	0.0235	0.03627	0.05937	0.09208	0.12188	0.17294	0.25579
		580	0.03266	0.02571	0.02214	0.01483	0.01299	0.01636	0.02447	0.0377	0.06197	0.09576	0.12659	0.17895	0.2627
		579	0.03284	0.0258	0.02214	0.01497	0.01328	0.01684	0.02542	0.0391	0.06444	0.09944	0.13126	0.1848	0.26951
		578	0.03302	0.02595	0.02233	0.01508	0.01363	0.01739	0.02645	0.04062	0.0672	0.1033	0.13613	0.19095	0.27645
		577	0.03318	0.02603	0.02238	0.01519	0.01387	0.01797	0.02741	0.04218	0.06989	0.1072	0.14112	0.19696	0.2834
		576	0.03338	0.02622	0.0225	0.01536	0.01429	0.01863	0.02854	0.04389	0.07278	0.11128	0.14627	0.20338	0.29044
		575	0.03349	0.02628	0.02259	0.01547	0.01458	0.01926	0.02958	0.0455	0.07574	0.11545	0.15147	0.20969	0.29742
		574	0.03372	0.02639	0.02274	0.01565	0.01495	0.02001	0.0308	0.04733	0.07879	0.11968	0.15684	0.21612	0.30454
		573	0.03384	0.02649	0.0228	0.01583	0.01531	0.02071	0.03202	0.04919	0.08194	0.12417	0.16218	0.22257	0.31158
		572	0.03402	0.02669	0.02294	0.016	0.01573	0.02146	0.03336	0.05113	0.08522	0.12863	0.16778	0.22925	0.3186
		571	0.03411	0.02678	0.02304	0.01615	0.01616	0.02229	0.03469	0.05314	0.08859	0.13332	0.17344	0.23593	0.32574
		570	0.03431	0.02694	0.02322	0.01636	0.01662	0.02315	0.0361	0.05525	0.09208	0.13804	0.17921	0.24268	0.33277
		569	0.03439	0.02716	0.02346	0.01662	0.01716	0.02414	0.03763	0.05741	0.09571	0.1429	0.1851	0.24947	0.33982
		568	0.03446	0.02732	0.02359	0.0169	0.01774	0.02511	0.0392	0.05979	0.09952	0.14801	0.19126	0.25653	0.34702
		567	0.03455	0.02741	0.02363	0.01704	0.01815	0.02605	0.04075	0.06206	0.10331	0.15312	0.19722	0.26346	0.35402
		566	0.03472	0.02753	0.02379	0.01728	0.01871	0.02707	0.04241	0.06455	0.10725	0.15826	0.20338	0.27036	0.36096
		565	0.03476	0.0277	0.02392	0.01751	0.01926	0.02812	0.04418	0.06702	0.1113	0.16361	0.20954	0.27739	0.36783
		564	0.03488	0.02786	0.02411	0.01776	0.01995	0.02923	0.04602	0.06968	0.11541	0.16896	0.21594	0.28435	0.37464
		563	0.03497	0.02802	0.02426	0.01805	0.02056	0.03049	0.04793	0.07244	0.11966	0.17448	0.22228	0.29136	0.38139
		562	0.03501	0.02814	0.02442	0.01825	0.0212	0.03164	0.04989	0.07514	0.12399	0.18005	0.22868	0.29828	0.38797
		561	0.03517	0.02829	0.02458	0.01853	0.02185	0.03293	0.05196	0.07798	0.12841	0.18565	0.23501	0.30523	0.39452
		560	0.0352	0.02843	0.02472	0.0189	0.02258	0.03424	0.05398	0.0809	0.13291	0.19142	0.24151	0.31221	0.40089
		559	0.03534	0.02861	0.02486	0.01919	0.02335	0.03565	0.0562	0.08403	0.13759	0.19724	0.24815	0.31915	0.40721
		558	0.03545	0.02875	0.02507	0.0195	0.02414	0.03709	0.05843	0.08727	0.14238	0.20325	0.25476	0.32603	0.41345
		557	0.0356	0.02888	0.02522	0.01985	0.02495	0.03854	0.06081	0.09043	0.1471	0.20909	0.26132	0.33283	0.41948
		556	0.03572	0.02908	0.0254	0.02023	0.02584	0.04016	0.06321	0.09387	0.15202	0.21526	0.26792	0.33967	0.42541
		555	0.03583	0.02917	0.02554	0.02052	0.02665	0.0417	0.06563	0.09712	0.1569	0.22115	0.2745	0.34625	0.43105
		554	0.03599	0.02938	0.02577	0.02095	0.02762	0.04343	0.06831	0.10073	0.16205	0.22732	0.28112	0.35301	0.43676
		553	0.03608	0.02949	0.02596	0.02133	0.02855	0.04518	0.07101	0.10434	0.16711	0.2335	0.28773	0.35947	0.44211
		552	0.03622	0.02967	0.02613	0.02173	0.02958	0.04696	0.07367	0.10805	0.17228	0.23961	0.29429	0.36588	0.44728
		551	0.0363	0.02977	0.02636	0.02216	0.03061	0.04885	0.07656	0.11184	0.17768	0.24587	0.30082	0.37227	0.45236
		550	0.03644	0.02998	0.02652	0.0227	0.03175	0.05081	0.07944	0.11575	0.18297	0.25208	0.30739	0.3785	0.45731
		549	0.03655	0.03017	0.02672	0.02314	0.03288	0.05277	0.08236	0.11968	0.1883	0.25832	0.31376	0.38458	0.4619
		548	0.03669	0.03032	0.02695	0.02362	0.03399	0.05482	0.08549	0.1237	0.19373	0.26453	0.32015	0.39051	0.46636
		547	0.0368	0.03053	0.02723	0.02422	0.03538	0.05704	0.08872	0.128	0.19929	0.27087	0.32662	0.39639	0.47068
		546	0.03686	0.03075	0.02748	0.02478	0.03666	0.0593	0.09194	0.1322	0.20493	0.27719	0.33287	0.40211	0.47478
		545	0.03695	0.03089	0.02767	0.02535	0.03795	0.06157	0.09527	0.13649	0.21048	0.28338	0.33916	0.40766	0.47861
		544	0.037	0.031	0.0279	0.02591	0.0393	0.06389	0.0986	0.14084	0.21615	0.28963	0.34522	0.413	0.48226
		543	0.03712	0.03132	0.02815	0.02657	0.04077	0.06629	0.10214	0.14531	0.22177	0.29579	0.35126	0.41832	0.48567
		542	0.03719	0.03143	0.02846	0.02728	0.04229	0.06888	0.10573	0.14995	0.22751	0.30197	0.35727	0.42339	0.48892
		541	0.03736	0.03163	0.0287	0.02787	0.04381	0.07139	0.10925	0.15446	0.23316	0.30798	0.36303	0.42816	0.49177
		540	0.03741	0.03186	0.02896	0.0286	0.04542	0.07403	0.11297	0.15911	0.2388	0.31402	0.36873	0.43279	0.49458
		539	0.03757	0.03202	0.02922	0.02934	0.04702	0.07674	0.11676	0.16378	0.24451	0.31993	0.37427	0.43731	0.49708
		538	0.03768	0.03223	0.02957	0.03013	0.04871	0.07951	0.12052	0.1686	0.25015	0.32579	0.37969	0.44153	0.49938
		537	0.03778	0.03241	0.02988	0.03094	0.05047	0.08241	0.12448	0.17344	0.25588	0.33162	0.385	0.44568	0.50149
		536	0.0379	0.03257	0.03016	0.03168	0.0522	0.0853	0.12838	0.17821	0.26146	0.33725	0.39017	0.44951	0.50334
		535	0.03806	0.03277	0.03041	0.03251	0.054	0.08822	0.13236	0.18308	0.26712	0.34288	0.39508	0.45325	0.5049
		534	0.03817	0.03306	0.03083	0.03351	0.05598	0.09125	0.13645	0.18801	0.2726	0.34836	0.39996	0.45674	0.50641
		533	0.0383	0.03317	0.03109	0.03436	0.05786	0.09433	0.14058	0.1929	0.27814	0.35369	0.40459	0.46002	0.50761
		532	0.03842	0.03338	0.03143	0.03525	0.05983	0.09745	0.14469	0.1978	0.28355	0.35892	0.40909	0.46303	0.50865
		531	0.03856	0.03359	0.03178	0.03615	0.0618	0.10055	0.14879	0.2027	0.28888	0.36398	0.41335	0.46582	0.50945
		530	0.03869	0.0338	0.03208	0.03719	0.06391	0.10385	0.15299	0.20764	0.29429	0.36898	0.4175	0.46848	0.51011
		529	0.03886	0.03399	0.03244	0.03821	0.06605	0.10708	0.15726	0.2126	0.29954	0.37378	0.42146	0.47089	0.51055
		528	0.03899	0.03418	0.03284	0.03924	0.06818	0.11041	0.16146	0.21751	0.30466	0.37843	0.42527	0.47314	0.51085
		527	0.03911	0.03441	0.03313	0.04029	0.07039	0.11378	0.16573	0.22242	0.30967	0.38303	0.42875	0.47511	0.5109
		526	0.03925	0.03467	0.03357	0.04142	0.07271	0.11723	0.17004	0.22733	0.31475	0.38744	0.43227	0.47708	0.51103
		525	0.03938	0.03484	0.03402	0.04257	0.07497	0.12068	0.17443	0.23224	0.31965	0.39168	0.43546	0.47868	0.51087
		524	0.03955	0.03514	0.03443	0.04382	0.07734	0.12417	0.17871	0.23709	0.32445	0.39584	0.43853	0.48022	0.51056
		523	0.03973	0.03536	0.03479	0.04495	0.07973	0.12767	0.183	0.24192	0.32913	0.39973	0.44139	0.48148	0.51026
		522	0.03987	0.03567	0.03534	0.04628	0.08218	0.13123	0.18735	0.24673	0.33381	0.40363	0.44423	0.48271	0.50976
		521	0.04001	0.03584	0.03577	0.04748	0.08462	0.13474	0.19166	0.25138	0.33816	0.40718	0.44673	0.48361	0.50922
		520	0.04018	0.03608	0.03624	0.04876	0.08715	0.13837	0.19596	0.25616	0.34255	0.41071	0.44907	0.48444	0.50848
		519	0.0403	0.03636	0.03677	0.05018	0.08966	0.14203	0.20029	0.26085	0.34681	0.414	0.4513	0.48514	0.50775
		518	0.04049	0.0367	0.03733	0.05159	0.09232	0.14564	0.20459	0.26545	0.35097	0.41721	0.45341	0.48578	0.50704
		517	0.04067	0.03698	0.03784	0.05292	0.0949	0.14931	0.20889	0.26996	0.35498	0.42031	0.45526	0.48618	0.50609
		516	0.04081	0.0372	0.03835	0.05434	0.09747	0.15289	0.21301	0.2744	0.35876	0.42309	0.45696	0.48644	0.50519
		515	0.04102	0.03752	0.0389	0.05583	0.10011	0.15647	0.21717	0.27874	0.3625	0.42578	0.45857	0.48655	0.50413
		514	0.04118	0.03774	0.03937	0.05725	0.10276	0.1601	0.2213	0.28308	0.36603	0.42834	0.46008	0.48656	0.50308
		513	0.04133	0.03807	0.03992	0.05875	0.10539	0.16367	0.22522	0.28718	0.36942	0.43062	0.46126	0.48645	0.5019
		512	0.04148	0.0384	0.04058	0.0603	0.10811	0.16733	0.22942	0.29136	0.37277	0.43289	0.46251	0.48632	0.5008
		511	0.0417	0.03866	0.04112	0.06181	0.11079	0.17088	0.23326	0.29533	0.37585	0.43497	0.46345	0.48608	0.49965
		510	0.04194	0.03889	0.04175	0.06338	0.11344	0.1744	0.23716	0.29925	0.37894	0.43696	0.46429	0.48569	0.49828
		509	0.04206	0.03931	0.04236	0.06501	0.11619	0.17799	0.24108	0.30314	0.38189	0.4388	0.46515	0.48529	0.49712
		508	0.04226	0.03961	0.04299	0.0666	0.11888	0.18137	0.24483	0.3068	0.38462	0.44051	0.46576	0.48471	0.4958
		507	0.04247	0.03995	0.04363	0.06818	0.12165	0.18485	0.24854	0.31046	0.38728	0.44201	0.4663	0.48414	0.49454
		506	0.04262	0.04031	0.04429	0.06987	0.12428	0.18829	0.25213	0.31401	0.38983	0.44348	0.46673	0.48349	0.49319
		505	0.04286	0.0407	0.04499	0.07153	0.12702	0.19175	0.25574	0.31746	0.39223	0.44481	0.46711	0.4828	0.49195
		504	0.04303	0.04096	0.04566	0.07309	0.12968	0.19499	0.25919	0.32079	0.39441	0.44596	0.46731	0.48201	0.49062
		503	0.04325	0.0413	0.04636	0.0748	0.1323	0.19826	0.26255	0.324	0.3966	0.44706	0.46748	0.48115	0.48929
		502	0.04342	0.04167	0.04706	0.07653	0.13502	0.20161	0.26583	0.32707	0.39867	0.44806	0.46753	0.48039	0.48795
		501	0.04364	0.04209	0.04774	0.07821	0.13759	0.20478	0.26908	0.33013	0.40058	0.44892	0.46755	0.47943	0.4867
		500	0.04384	0.04244	0.04854	0.07993	0.14026	0.20794	0.27232	0.33308	0.40242	0.44968	0.46752	0.47858	0.48542
		499	0.04406	0.04275	0.04918	0.08159	0.14287	0.21098	0.27532	0.33587	0.404	0.45038	0.46731	0.47758	0.4841
		498	0.04433	0.04318	0.04994	0.08326	0.14546	0.21404	0.2783	0.33861	0.40572	0.45099	0.46715	0.47663	0.48282
		497	0.04453	0.04357	0.05072	0.08501	0.14799	0.21692	0.28117	0.34119	0.40715	0.45147	0.46688	0.4757	0.48182
		496	0.04481	0.04399	0.05147	0.08669	0.15054	0.21984	0.28401	0.34365	0.40856	0.45191	0.46663	0.47473	0.48076
		495	0.04503	0.0443	0.05222	0.08838	0.153	0.22269	0.28663	0.346	0.40985	0.45231	0.46632	0.47385	0.47967
		494	0.0453	0.04475	0.05298	0.09009	0.15546	0.22555	0.28931	0.34834	0.41111	0.45263	0.46594	0.4729	0.47878
		493	0.04549	0.04518	0.05379	0.09175	0.15786	0.22816	0.29182	0.35055	0.41219	0.45288	0.46564	0.472	0.47789
		492	0.04573	0.04557	0.05456	0.09347	0.16017	0.23083	0.2943	0.35265	0.4133	0.45303	0.46524	0.47117	0.47715
		491	0.04595	0.04601	0.0554	0.09511	0.16255	0.23334	0.29664	0.35468	0.41437	0.45326	0.46488	0.47043	0.47656
		490	0.04629	0.04644	0.05625	0.09685	0.16483	0.23587	0.29899	0.35661	0.41534	0.45346	0.46455	0.46975	0.47607
		489	0.04658	0.04692	0.05705	0.09849	0.16707	0.23835	0.30117	0.35853	0.41616	0.45358	0.4642	0.46897	0.47567
		488	0.04678	0.04733	0.05794	0.10012	0.16935	0.24077	0.30336	0.3604	0.41705	0.45373	0.46393	0.46847	0.47548
		487	0.04705	0.04781	0.05874	0.10183	0.17148	0.24306	0.30541	0.36203	0.41785	0.45392	0.46366	0.46795	0.47545
		486	0.04738	0.04828	0.05959	0.10338	0.17366	0.24527	0.30747	0.36377	0.41865	0.45403	0.46343	0.46742	0.4754
		485	0.04763	0.04881	0.06051	0.1051	0.17581	0.24753	0.30942	0.36545	0.41945	0.45418	0.46331	0.46718	0.47572
		484	0.04794	0.04927	0.0614	0.10667	0.17789	0.2497	0.31124	0.36698	0.42015	0.45434	0.46311	0.46695	0.47609
		483	0.04823	0.04979	0.0623	0.1083	0.17993	0.2518	0.31316	0.36851	0.42094	0.45465	0.46316	0.46688	0.47669
		482	0.04854	0.05031	0.0632	0.10993	0.18199	0.25386	0.31489	0.37001	0.4216	0.45479	0.46316	0.46681	0.47746
		481	0.04888	0.05084	0.06408	0.11152	0.1839	0.25585	0.3166	0.37144	0.4223	0.45507	0.46325	0.46691	0.47836
		480	0.04917	0.05133	0.06504	0.11304	0.18589	0.25782	0.3183	0.37282	0.42301	0.45539	0.46343	0.46724	0.47952
		479	0.04951	0.05191	0.06604	0.11474	0.1879	0.25975	0.32003	0.37427	0.42375	0.45581	0.46378	0.4677	0.4809
		478	0.04978	0.0524	0.06693	0.11625	0.18975	0.2616	0.32155	0.37547	0.42442	0.45618	0.4641	0.46828	0.48238
		477	0.0501	0.05299	0.06793	0.11788	0.19169	0.26346	0.3232	0.37684	0.42519	0.45672	0.46466	0.46909	0.48426
		476	0.05041	0.05354	0.06884	0.11941	0.19354	0.26521	0.32461	0.3781	0.42594	0.45725	0.46524	0.46989	0.48615
		475	0.05076	0.05419	0.06986	0.12107	0.19544	0.26704	0.32619	0.37944	0.42673	0.45784	0.46596	0.47102	0.48837
		474	0.0511	0.0547	0.0709	0.12259	0.19724	0.26879	0.32767	0.38066	0.42751	0.45854	0.46683	0.47222	0.49075
		473	0.05144	0.05534	0.07193	0.1242	0.19907	0.27047	0.32911	0.38186	0.4283	0.45926	0.46766	0.47362	0.49342
		472	0.05186	0.05594	0.07295	0.1258	0.2009	0.27218	0.33047	0.38304	0.42912	0.46007	0.46867	0.47524	0.49626
		471	0.05217	0.05652	0.07395	0.12735	0.20268	0.27387	0.3319	0.38427	0.43003	0.46098	0.46987	0.47695	0.49921
		470	0.05252	0.05723	0.07506	0.12905	0.20453	0.27557	0.33332	0.38547	0.4309	0.46192	0.47104	0.47894	0.50253
		469	0.05281	0.05793	0.07622	0.13076	0.20639	0.27731	0.33475	0.38675	0.43192	0.46305	0.4726	0.4811	0.50613
		468	0.05327	0.05854	0.07734	0.13236	0.20818	0.27884	0.33611	0.38789	0.43283	0.46409	0.47409	0.48328	0.50979
		467	0.05366	0.05923	0.07844	0.13403	0.20998	0.28054	0.33756	0.38914	0.43392	0.46535	0.4757	0.48576	0.51376
		466	0.05399	0.05994	0.07964	0.13573	0.21184	0.28224	0.33894	0.39045	0.43503	0.46668	0.47751	0.48847	0.51788
		465	0.05447	0.06068	0.08087	0.13758	0.21376	0.28395	0.34049	0.39171	0.43624	0.46812	0.47948	0.49126	0.52229
		464	0.05485	0.06145	0.08205	0.13932	0.21574	0.28568	0.34188	0.3931	0.43748	0.46975	0.48157	0.49428	0.52692
		463	0.05529	0.06223	0.08343	0.14124	0.21772	0.28751	0.34346	0.39455	0.43891	0.47142	0.48389	0.49753	0.5318
		462	0.05576	0.06294	0.08466	0.14295	0.21961	0.28934	0.34508	0.396	0.44033	0.47325	0.4862	0.50093	0.53682
		461	0.05622	0.06377	0.08595	0.14487	0.22165	0.29114	0.34668	0.39752	0.44185	0.47511	0.48875	0.50447	0.54201
		460	0.05659	0.06472	0.08753	0.14695	0.22387	0.29317	0.34854	0.39932	0.44366	0.47739	0.49165	0.50848	0.5477
		459	0.05708	0.06551	0.08888	0.14889	0.22599	0.2951	0.35021	0.401	0.44537	0.47962	0.49453	0.51244	0.55329
		458	0.05758	0.06642	0.09032	0.15098	0.22818	0.29723	0.35211	0.40277	0.44735	0.48202	0.49766	0.51667	0.55926
		457	0.05807	0.06733	0.0919	0.15309	0.23044	0.29934	0.35418	0.4048	0.4495	0.4847	0.50103	0.52112	0.56546
		456	0.05854	0.06824	0.09342	0.15529	0.23279	0.30161	0.35626	0.40685	0.45169	0.48749	0.50455	0.52582	0.57175
		455	0.05904	0.06922	0.09499	0.1575	0.23521	0.30395	0.3585	0.40912	0.45414	0.49049	0.50828	0.53074	0.57849
		454	0.05969	0.07017	0.09667	0.1598	0.23771	0.30638	0.36074	0.41146	0.45667	0.49371	0.51221	0.53583	0.58524
		453	0.06014	0.07119	0.0984	0.16216	0.24034	0.30892	0.36328	0.41396	0.45949	0.49718	0.5164	0.54123	0.59241
		452	0.06076	0.07237	0.10025	0.16469	0.24308	0.31164	0.36593	0.4167	0.46256	0.50095	0.52096	0.54686	0.59974
		451	0.06131	0.07342	0.10198	0.16706	0.24566	0.31423	0.36853	0.41932	0.46563	0.50465	0.52549	0.55259	0.60704
		450	0.0619	0.07453	0.10372	0.16951	0.24842	0.31703	0.37126	0.42234	0.46893	0.50868	0.53043	0.55866	0.61483
		449	0.06252	0.07562	0.1056	0.17202	0.25127	0.31984	0.37418	0.42529	0.47245	0.51292	0.53538	0.56494	0.62272
		448	0.06314	0.07678	0.1075	0.17459	0.25413	0.32289	0.37714	0.42854	0.47612	0.51733	0.54075	0.57133	0.6308
		447	0.06375	0.07801	0.1095	0.17728	0.25721	0.32592	0.38029	0.43189	0.48015	0.52214	0.54628	0.57808	0.6392
		446	0.06439	0.07934	0.11149	0.17998	0.26024	0.32912	0.3836	0.43539	0.48417	0.52713	0.55216	0.58506	0.64776
		445	0.065	0.08046	0.11343	0.18259	0.26317	0.33215	0.38679	0.43886	0.48836	0.53204	0.55795	0.59206	0.6564
		444	0.06579	0.08175	0.1154	0.18539	0.26628	0.33543	0.39028	0.44252	0.49272	0.53738	0.56425	0.5994	0.66516
		443	0.06641	0.08298	0.11748	0.18803	0.26933	0.33866	0.3937	0.44636	0.49724	0.54282	0.57058	0.60696	0.67417
		442	0.06718	0.08437	0.11954	0.19082	0.2724	0.34204	0.39722	0.45028	0.50199	0.54847	0.57721	0.61464	0.68346
		441	0.06786	0.08577	0.12165	0.19352	0.27559	0.34542	0.40085	0.45437	0.50677	0.55433	0.58398	0.62252	0.693
		440	0.06866	0.08708	0.12365	0.19621	0.27861	0.34875	0.40454	0.45832	0.5118	0.5604	0.59096	0.63056	0.70258
		439	0.06938	0.08843	0.12579	0.19892	0.28178	0.35213	0.40828	0.46256	0.51691	0.56655	0.59804	0.63876	0.71224
		438	0.07018	0.08984	0.12793	0.20157	0.28482	0.35549	0.41198	0.46672	0.52226	0.57287	0.60546	0.64727	0.72223
		437	0.07098	0.09124	0.13004	0.20429	0.28796	0.35905	0.41579	0.47108	0.52765	0.57942	0.61291	0.65593	0.73236
		436	0.07178	0.09269	0.13212	0.20698	0.29105	0.36234	0.41968	0.47548	0.5332	0.58606	0.62064	0.66476	0.7426
		435	0.07262	0.09423	0.13427	0.20958	0.29419	0.36583	0.42363	0.48004	0.53889	0.59298	0.62843	0.67369	0.75301
		434	0.07345	0.09566	0.13642	0.21213	0.29718	0.36922	0.42752	0.4845	0.54452	0.59987	0.63644	0.68272	0.76342
		433	0.07434	0.09709	0.13842	0.21471	0.30008	0.37261	0.43144	0.489	0.55039	0.60695	0.64462	0.69198	0.77404
		432	0.07528	0.09868	0.14061	0.21725	0.30317	0.37608	0.43553	0.49378	0.55643	0.61422	0.65289	0.7014	0.78489
		431	0.07611	0.10018	0.14262	0.21977	0.30615	0.37947	0.43949	0.4986	0.56264	0.62168	0.66146	0.71102	0.79578
		430	0.07705	0.10177	0.14484	0.22231	0.30918	0.38304	0.44366	0.50341	0.56904	0.62932	0.67016	0.72067	0.80678
		429	0.07803	0.10325	0.14684	0.22477	0.31209	0.38653	0.4478	0.50837	0.57535	0.63708	0.6789	0.73039	0.81791
		428	0.07899	0.10486	0.14895	0.22715	0.31507	0.39	0.45202	0.51348	0.58192	0.64497	0.68781	0.74041	0.8292
		427	0.08004	0.10652	0.15116	0.22969	0.31818	0.39374	0.45648	0.51873	0.58867	0.65301	0.69714	0.75062	0.84066
		426	0.08107	0.10819	0.15326	0.23222	0.32129	0.3974	0.4609	0.524	0.59561	0.6613	0.70631	0.76071	0.85213
		425	0.08215	0.10983	0.15551	0.23473	0.32439	0.40113	0.4655	0.52946	0.60266	0.6697	0.71575	0.77121	0.86364
		424	0.08324	0.11159	0.15771	0.23734	0.32759	0.40503	0.47027	0.53517	0.60992	0.67841	0.72548	0.78178	0.8753
		423	0.08441	0.11331	0.16	0.23994	0.3309	0.40895	0.47511	0.54087	0.61729	0.68735	0.73538	0.79246	0.88737
		422	0.08551	0.11514	0.16231	0.24266	0.33424	0.41323	0.48012	0.54695	0.62508	0.6964	0.74545	0.80328	0.89936
		421	0.08668	0.11701	0.16464	0.24526	0.3377	0.4174	0.48539	0.55314	0.63284	0.70551	0.75568	0.8142	0.9114
		420	0.08799	0.11897	0.16707	0.24816	0.34127	0.42169	0.49067	0.5595	0.64088	0.71498	0.76598	0.8254	0.92373
		419	0.08917	0.12082	0.16948	0.25092	0.34484	0.42624	0.49614	0.56591	0.649	0.72444	0.77663	0.83661	0.9361
		418	0.09055	0.12289	0.17204	0.25391	0.34862	0.43095	0.50183	0.57268	0.65744	0.73451	0.78738	0.84818	0.9486
		417	0.09178	0.12487	0.17462	0.25686	0.35248	0.43565	0.50767	0.57956	0.66606	0.74454	0.79816	0.85968	0.9613
		416	0.0932	0.12706	0.17737	0.25994	0.35648	0.44069	0.51382	0.58669	0.67511	0.75474	0.80941	0.87149	0.97401
		415	0.09463	0.1292	0.18009	0.26316	0.36064	0.44574	0.52001	0.59407	0.68418	0.76517	0.82076	0.88327	0.98698
		414	0.09601	0.13148	0.18304	0.26645	0.36494	0.45111	0.52645	0.60162	0.69344	0.7759	0.83218	0.89549	1.00002
		413	0.09745	0.13381	0.18591	0.26989	0.36931	0.45666	0.53318	0.6095	0.70292	0.78675	0.84398	0.90756	1.01336
		412	0.0989	0.1362	0.18894	0.27346	0.37391	0.46234	0.53996	0.61741	0.71262	0.79774	0.85575	0.91991	1.02674
		411	0.10052	0.1386	0.19214	0.27705	0.3786	0.46811	0.54706	0.62558	0.72259	0.80892	0.8679	0.93245	1.04022
		410	0.10215	0.14119	0.19524	0.2809	0.3836	0.47414	0.55436	0.63403	0.73268	0.82049	0.88015	0.94508	1.05391
		409	0.10371	0.14369	0.1985	0.28468	0.38852	0.48048	0.56195	0.6426	0.74312	0.83218	0.89245	0.95773	1.06752
		408	0.10531	0.14632	0.20187	0.28873	0.3938	0.48689	0.56954	0.65147	0.75372	0.84384	0.90502	0.97042	1.08153
		407	0.10708	0.14897	0.2054	0.29287	0.39911	0.49354	0.57746	0.6605	0.76465	0.856	0.91771	0.98341	1.0955
		406	0.10876	0.1518	0.20891	0.29716	0.40471	0.50043	0.58555	0.66983	0.77557	0.86819	0.93057	0.99655	1.1097
		405	0.11041	0.1545	0.21242	0.30151	0.41038	0.50736	0.59396	0.67932	0.78672	0.88046	0.94354	1.00979	1.12385
		404	0.11221	0.15759	0.2165	0.30624	0.41653	0.51493	0.60262	0.68922	0.79833	0.89339	0.95683	1.02321	1.13849
		403	0.11404	0.16054	0.22031	0.31092	0.42249	0.52239	0.6114	0.69911	0.80987	0.90588	0.96998	1.03653	1.15286
		402	0.1159	0.1636	0.22436	0.31592	0.42896	0.5302	0.62052	0.7094	0.82183	0.91903	0.98387	1.05017	1.16794
		401	0.11772	0.16681	0.22851	0.3212	0.43558	0.53834	0.63002	0.72	0.83393	0.93226	0.99747	1.06407	1.18284
		400	0.11966	0.17003	0.23271	0.32627	0.4423	0.54649	0.63945	0.73072	0.84642	0.94558	1.01137	1.078	1.19787
		399	0.12161	0.17343	0.23708	0.33192	0.44942	0.55507	0.64946	0.74174	0.85904	0.95921	1.02555	1.09204	1.21335
		398	0.12359	0.17688	0.2418	0.33768	0.45675	0.56391	0.65979	0.7531	0.8719	0.97338	1.04012	1.10638	1.22925
		397	0.12567	0.18043	0.24655	0.34365	0.46431	0.57307	0.67013	0.76472	0.88513	0.98741	1.05461	1.12109	1.24512
		396	0.12764	0.18402	0.25137	0.34972	0.47215	0.58242	0.68096	0.77655	0.89845	1.0017	1.06946	1.13578	1.26127
		395	0.12975	0.18771	0.25625	0.35595	0.48008	0.59203	0.69186	0.78858	0.91206	1.01623	1.08427	1.15047	1.27747
		394	0.13196	0.19148	0.26134	0.36264	0.48848	0.60198	0.70318	0.80099	0.92583	1.03107	1.0993	1.16563	1.29393
		393	0.1341	0.19542	0.26664	0.36936	0.49698	0.61216	0.71473	0.81339	0.93983	1.04609	1.11471	1.18084	1.31096
		392	0.13652	0.1995	0.27201	0.3764	0.50578	0.62263	0.7266	0.82639	0.95432	1.0612	1.13012	1.19627	1.32817
		391	0.13891	0.20373	0.27768	0.38364	0.51486	0.63351	0.73879	0.83951	0.96889	1.07661	1.1458	1.21188	1.34545
		390	0.14131	0.20806	0.28338	0.39118	0.52429	0.64447	0.75108	0.85288	0.98393	1.09222	1.16191	1.22768	1.36327
		389	0.14393	0.21254	0.28946	0.39901	0.534	0.6559	0.76407	0.86655	0.99917	1.10822	1.1783	1.24371	1.38138
		388	0.14656	0.2171	0.29562	0.40704	0.54417	0.66768	0.7771	0.88073	1.01449	1.12474	1.19477	1.25988	1.39955
		387	0.1494	0.2219	0.30193	0.41541	0.55437	0.6798	0.79029	0.89513	1.03	1.14141	1.21144	1.27653	1.41834
		386	0.15217	0.22673	0.30843	0.42386	0.56489	0.69198	0.80399	0.90981	1.04622	1.15817	1.22824	1.29342	1.43718
		385	0.1551	0.23167	0.31517	0.43261	0.57571	0.70465	0.81796	0.9245	1.0622	1.17515	1.24553	1.31012	1.45651
		384	0.15789	0.23686	0.32198	0.44165	0.58699	0.71758	0.83231	0.93981	1.07898	1.19257	1.26324	1.32757	1.47644
		383	0.16104	0.24206	0.32902	0.45089	0.59817	0.73057	0.84667	0.95509	1.09568	1.21012	1.28087	1.34485	1.49604
		382	0.164	0.24741	0.33617	0.46012	0.60973	0.74397	0.8613	0.9708	1.11268	1.22786	1.29858	1.36218	1.51645
		381	0.16701	0.25295	0.3435	0.46971	0.62151	0.75761	0.87634	0.98669	1.13006	1.24605	1.31697	1.37993	1.53756
		380	0.17023	0.25824	0.35083	0.47937	0.63343	0.77139	0.8915	1.0029	1.14707	1.26436	1.33531	1.39796	1.5583
		379	0.17334	0.26388	0.35827	0.48941	0.6453	0.78537	0.90672	1.01905	1.1645	1.28287	1.35384	1.41554	1.57903
		378	0.17645	0.26937	0.36586	0.499	0.65753	0.79925	0.92188	1.03542	1.18242	1.30154	1.3724	1.43365	1.60037
		377	0.17966	0.27489	0.37344	0.50904	0.66974	0.81358	0.93769	1.05196	1.20017	1.3203	1.39107	1.45174	1.62204
		376	0.18276	0.28077	0.38118	0.51919	0.6824	0.82795	0.95359	1.06876	1.21852	1.33979	1.41045	1.47018	1.64416
		375	0.18602	0.28639	0.38885	0.52923	0.69467	0.84246	0.96929	1.08572	1.23682	1.35843	1.42918	1.48817	1.66594
		374	0.18906	0.29221	0.39668	0.53942	0.70731	0.85682	0.98542	1.10266	1.25506	1.37784	1.44829	1.5066	1.68823
		373	0.19219	0.29785	0.40448	0.5495	0.71997	0.87173	1.00143	1.11983	1.2739	1.39781	1.46812	1.52476	1.71131
		372	0.19531	0.30359	0.41224	0.55973	0.73278	0.88638	1.0177	1.13668	1.29261	1.41732	1.48797	1.54361	1.73376
		371	0.1982	0.30939	0.42003	0.56995	0.7454	0.90114	1.03414	1.15408	1.31126	1.43754	1.50727	1.56207	1.7568
		370	0.20139	0.31498	0.42777	0.58007	0.75815	0.91603	1.05036	1.17153	1.33037	1.45741	1.52687	1.58055	1.78035
		369	0.20435	0.32064	0.43539	0.59024	0.77103	0.93067	1.06656	1.18896	1.3495	1.47799	1.54729	1.59919	1.80435
		368	0.2072	0.32604	0.44309	0.60023	0.78358	0.94566	1.08322	1.20633	1.3684	1.49814	1.56723	1.61796	1.82786
		367	0.21006	0.33175	0.4506	0.61013	0.79612	0.96025	1.09928	1.22373	1.38729	1.51872	1.58697	1.6362	1.8516
		366	0.21288	0.33705	0.45805	0.61994	0.80856	0.97507	1.1155	1.24092	1.4066	1.53833	1.60676	1.65453	1.8754
		365	0.21547	0.34221	0.46535	0.62974	0.82118	0.98992	1.13196	1.2582	1.42575	1.55928	1.62708	1.6725	1.89941
		364	0.21812	0.34767	0.47268	0.63951	0.83371	1.00496	1.14845	1.27598	1.4454	1.58011	1.64725	1.69075	1.92441
		363	0.22062	0.35276	0.47986	0.64914	0.8464	1.01959	1.16503	1.29361	1.46515	1.60072	1.66699	1.70861	1.94878
		362	0.22297	0.35797	0.48707	0.65913	0.85922	1.03509	1.18162	1.31129	1.48466	1.62173	1.68751	1.72697	1.97378
		361	0.22515	0.36304	0.49431	0.66883	0.87189	1.05007	1.19838	1.32915	1.50475	1.6431	1.70852	1.74531	1.99934
		360	0.22716	0.36818	0.50142	0.67843	0.88459	1.06509	1.21518	1.34711	1.52447	1.6644	1.72861	1.76355	2.02479
		359	0.22911	0.37294	0.50815	0.68795	0.8974	1.08018	1.23209	1.3649	1.54438	1.68598	1.74844	1.78106	2.05088
		358	0.2308	0.37748	0.51498	0.69734	0.90979	1.09526	1.24858	1.38262	1.56484	1.70743	1.76898	1.79867	2.07618
		357	0.23238	0.38219	0.52143	0.7066	0.92248	1.11065	1.26562	1.40084	1.58522	1.72945	1.79008	1.81586	2.10244
		356	0.2336	0.38649	0.5279	0.71579	0.93476	1.1255	1.28238	1.41836	1.60562	1.75123	1.8104	1.83312	2.12837
		355	0.23458	0.39077	0.53372	0.72459	0.94706	1.14059	1.29927	1.43665	1.62602	1.77298	1.83079	1.84974	2.15473
		354	0.23557	0.39478	0.53967	0.73334	0.95924	1.1558	1.31656	1.45471	1.6467	1.79545	1.85179	1.8664	2.18155
		353	0.23626	0.39859	0.54532	0.74207	0.97143	1.171	1.33336	1.47257	1.66796	1.8178	1.87202	1.88319	2.20869
		352	0.23676	0.40226	0.55063	0.75053	0.98379	1.18594	1.35064	1.49105	1.68876	1.84006	1.89244	1.89962	2.23606
		351	0.23703	0.40576	0.55609	0.75886	0.99551	1.20042	1.36798	1.50936	1.70969	1.86307	1.9133	1.91644	2.26335
		350	0.23708	0.40894	0.56096	0.76635	1.0072	1.21542	1.38462	1.52744	1.73059	1.88531	1.93381	1.93201	2.29111
		349	0.24148	0.41399	0.56717	0.77893	1.02063	1.23214	1.40288	1.55362	1.7546	1.91041	1.9778	1.99842	2.32134
		348	0.24019	0.41723	0.57177	0.78692	1.03228	1.24761	1.42074	1.57309	1.77637	1.93388	1.99876	2.01555	2.34907
		347	0.23989	0.42013	0.57622	0.79409	1.04481	1.26179	1.43769	1.59063	1.79766	1.95796	2.0206	2.03213	2.37823
		346	0.24075	0.4229	0.58014	0.80192	1.05576	1.2761	1.45398	1.60907	1.82001	1.97876	2.04118	2.04819	2.40558
		345	0.23957	0.42596	0.58447	0.8094	1.06761	1.29181	1.47164	1.62745	1.84101	2.00419	2.06201	2.06648	2.43399
		344	0.23843	0.42856	0.58854	0.81694	1.07847	1.3066	1.48971	1.64677	1.86346	2.02944	2.08391	2.08011	2.46119
		343	0.23899	0.43155	0.59306	0.82437	1.09013	1.32103	1.50703	1.66587	1.88661	2.05312	2.10518	2.09721	2.49098
		342	0.23811	0.43459	0.59767	0.83208	1.10214	1.33663	1.52455	1.68473	1.90877	2.0755	2.12664	2.11046	2.51959
		341	0.2372	0.43788	0.60229	0.83989	1.11467	1.35161	1.54175	1.70454	1.93104	2.10201	2.14752	2.1241	2.54774
		340	0.23733	0.44163	0.6074	0.84781	1.12679	1.3675	1.56024	1.72346	1.95406	2.12549	2.16949	2.13695	2.57722
		339	0.23656	0.44618	0.61354	0.85684	1.13976	1.38417	1.57891	1.74382	1.97805	2.14923	2.18837	2.14995	2.6051
		338	0.23676	0.45073	0.62013	0.86626	1.1538	1.40047	1.598	1.76471	2.00186	2.17709	2.20905	2.16455	2.63284
		337	0.23666	0.45701	0.62748	0.87666	1.16809	1.41838	1.61841	1.786	2.02493	2.20264	2.22988	2.17669	2.66252
		336	0.23786	0.46406	0.63653	0.88813	1.18411	1.43729	1.63917	1.80657	2.04961	2.22667	2.25099	2.18742	2.6892
		335	0.23861	0.4723	0.64639	0.90083	1.19994	1.45707	1.6604	1.82842	2.07607	2.25484	2.26948	2.1971	2.71888
		334	0.24039	0.48221	0.6585	0.91525	1.21883	1.47783	1.68499	1.85216	2.10146	2.28326	2.28967	2.20775	2.74734
		333	0.24241	0.49361	0.67169	0.93046	1.2379	1.50014	1.70784	1.87675	2.12979	2.31165	2.31039	2.21783	2.77686
		332	0.24535	0.50612	0.68651	0.94711	1.25889	1.52355	1.73304	1.90013	2.15585	2.33816	2.33009	2.22472	2.80185
		331	0.24842	0.52036	0.70324	0.96575	1.28156	1.54834	1.75974	1.92623	2.18538	2.36861	2.34722	2.23405	2.83326
		330	0.25283	0.53587	0.72178	0.98555	1.3049	1.57454	1.7873	1.95406	2.21608	2.39728	2.36629	2.2406	2.86275
		329	0.257	0.55253	0.74065	1.00615	1.33021	1.60079	1.81464	1.98031	2.2456	2.42536	2.38533	2.24637	2.88595
		328	0.26149	0.56934	0.7608	1.02733	1.35561	1.62801	1.84435	2.00738	2.27696	2.45801	2.40413	2.24987	2.92142
		327	0.26698	0.58681	0.781	1.04827	1.38149	1.65655	1.87358	2.0348	2.30762	2.4873	2.41917	2.25474	2.94633
		326	0.27236	0.60397	0.80176	1.0703	1.40772	1.68438	1.90292	2.06194	2.33787	2.51843	2.43297	2.25959	2.97684
		325	0.27737	0.6211	0.8218	1.09105	1.43307	1.71174	1.93088	2.0874	2.36702	2.54614	2.44645	2.25896	3.00299
		324	0.28321	0.63833	0.84195	1.112	1.45917	1.74009	1.9626	2.11509	2.39936	2.57659	2.4599	2.26379	3.03052
		323	0.28877	0.65539	0.86176	1.1331	1.48578	1.76784	1.99041	2.14174	2.43021	2.6062	2.4705	2.26086	3.06157
		322	0.29447	0.67176	0.88214	1.15295	1.51133	1.7957	2.0186	2.16511	2.46011	2.63407	2.4819	2.26031	3.0866
		321	0.30061	0.68873	0.902	1.17392	1.53761	1.82332	2.04875	2.18987	2.49009	2.66442	2.49365	2.25887	3.11096
		320	0.30649	0.70574	0.92248	1.19398	1.56455	1.8515	2.07733	2.21447	2.5177	2.6913	2.50125	2.25626	3.13688
		319	0.31228	0.72254	0.94212	1.21431	1.59002	1.88046	2.10633	2.23813	2.54779	2.72048	2.5092	2.25416	3.16242
		318	0.31823	0.73888	0.96215	1.23343	1.61588	1.90749	2.13614	2.26173	2.57791	2.74359	2.51548	2.24981	3.18781
		317	0.32417	0.75497	0.98117	1.25215	1.6428	1.93552	2.16433	2.28453	2.60516	2.77103	2.5202	2.24648	3.20884
		316	0.32938	0.77025	0.99964	1.26924	1.66687	1.96225	2.19306	2.3077	2.63403	2.79399	2.52274	2.24277	3.23567
		315	0.33488	0.78372	1.01675	1.28604	1.69062	1.98718	2.22133	2.3253	2.65827	2.82235	2.52268	2.23349	3.25079
		314	0.33998	0.79591	1.03107	1.30004	1.71317	2.01144	2.24544	2.34264	2.68657	2.84279	2.52575	2.2275	3.28161
		313	0.34474	0.80522	1.04405	1.31157	1.73327	2.03444	2.27066	2.35847	2.70612	2.86549	2.52464	2.21725	3.29808
		312	0.3494	0.81329	1.05461	1.32187	1.75109	2.05562	2.29142	2.37305	2.73254	2.88329	2.5211	2.20843	3.31577
		311	0.35334	0.81906	1.06406	1.33032	1.76795	2.07522	2.31272	2.38469	2.75516	2.90112	2.51737	2.19624	3.3358
		310	0.35708	0.82372	1.07203	1.33736	1.78444	2.09186	2.33311	2.39682	2.77085	2.91465	2.51109	2.18381	3.34852
		309	0.36069	0.82729	1.07909	1.34378	1.79976	2.11036	2.35347	2.40328	2.79091	2.93125	2.50281	2.17	3.3669
		308	0.3642	0.83089	1.08542	1.34959	1.815	2.12818	2.37204	2.41151	2.81106	2.94542	2.4952	2.15647	3.37082
		307	0.36757	0.83551	1.09343	1.35429	1.83335	2.14709	2.39135	2.42117	2.82835	2.95942	2.48334	2.14298	3.39097
		306	0.37132	0.84105	1.1025	1.36111	1.84905	2.16712	2.41286	2.42548	2.84787	2.97256	2.47472	2.12501	3.39531
		305	0.37451	0.84737	1.11256	1.36753	1.86762	2.18656	2.43584	2.4313	2.86114	2.98221	2.46182	2.10494	3.40098
		304	0.37865	0.85512	1.12425	1.37449	1.88792	2.20802	2.45661	2.43683	2.87763	2.99005	2.44527	2.08691	3.41708
		303	0.38283	0.86362	1.13717	1.38071	1.91027	2.23048	2.47751	2.43575	2.89602	2.99625	2.42855	2.06723	3.4227
		302	0.38777	0.87417	1.15126	1.38852	1.93122	2.25337	2.50219	2.43939	2.91294	3.00551	2.41152	2.0449	3.4163
		301	0.39407	0.88622	1.16849	1.39593	1.95565	2.27555	2.52672	2.4407	2.92952	3.00757	2.39305	2.02144	3.41467
		300	0.40192	0.89959	1.1868	1.40299	1.98236	2.30259	2.552	2.43963	2.9378	3.01251	2.36996	2.00046	3.41982
		299	0.41012	0.91525	1.20797	1.41116	2.01128	2.32866	2.57282	2.43334	2.94921	3.0095	2.35371	1.97836	3.41697
		298	0.41884	0.93183	1.22996	1.41732	2.04032	2.35603	2.59819	2.43079	2.95506	3.01286	2.33369	1.95564	3.41605
		297	0.42465	0.94632	1.25133	1.42085	2.06824	2.37742	2.61813	2.42515	2.96592	3.00906	2.3133	1.93165	3.39738
		296	0.42756	0.95839	1.2684	1.42083	2.09222	2.39835	2.63627	2.40964	2.96302	2.99079	2.28365	1.90268	3.39099
		295	0.42617	0.9683	1.28395	1.41487	2.11321	2.4116	2.64851	2.3866	2.95644	2.97585	2.24936	1.86719	3.35873
		294	0.42146	0.97518	1.29963	1.40226	2.1321	2.42461	2.65613	2.36258	2.93863	2.9526	2.21366	1.82828	3.33031
		293	0.41307	0.98281	1.31369	1.38581	2.14955	2.42939	2.6521	2.3349	2.91933	2.92224	2.16989	1.78337	3.30631
		292	0.40076	0.98492	1.32473	1.36183	2.16327	2.43139	2.64497	2.29136	2.88762	2.89297	2.11992	1.7338	3.25371
		291	0.38304	0.98498	1.33275	1.33101	2.16976	2.42541	2.62876	2.24295	2.84924	2.83598	2.06357	1.67577	3.2063
		290	0.35734	0.9807	1.33788	1.28897	2.17535	2.40824	2.6004	2.18619	2.8101	2.7817	1.99761	1.60825	3.14582
		289	0.32238	0.97052	1.33855	1.23383	2.171	2.37946	2.5685	2.11663	2.73959	2.71184	1.91871	1.52844	3.06838
		288	0.27643	0.95314	1.33522	1.16592	2.15216	2.33641	2.51121	2.0322	2.65777	2.6273	1.83003	1.43812	2.98713
		287	0.2201	0.93036	1.32908	1.08789	2.12813	2.27977	2.43739	1.93626	2.57518	2.5349	1.73141	1.34023	2.89557
		286	0.15932	0.90405	1.31768	1.00549	2.09361	2.21806	2.36956	1.84688	2.49279	2.44228	1.63501	1.24423	2.80141
		285	0.10195	0.87798	1.30996	0.93247	2.06453	2.16013	2.30334	1.76178	2.41249	2.36004	1.54989	1.15838	2.70829
		284	0.05279	0.85609	1.30391	0.86959	2.03711	2.10943	2.25116	1.69453	2.3486	2.28813	1.47895	1.08822	2.64509
		283	0.009	0.83831	1.29763	0.81328	2.00781	2.06249	2.19315	1.63214	2.28548	2.22867	1.41718	1.02438	2.57647
		282	-0.03656	0.81562	1.29064	0.7565	1.98088	2.01466	2.14208	1.57044	2.22798	2.16911	1.35322	0.96137	2.50975
		281	-0.08611	0.78989	1.28569	0.69415	1.94523	1.96143	2.08895	1.50666	2.1593	2.09954	1.28685	0.89419	2.44637
		280	-0.14049	0.75911	1.27057	0.62957	1.89959	1.9017	2.01752	1.4403	2.09407	2.03413	1.21962	0.82593	2.37802
		279	-0.19557	0.72716	1.25298	0.56564	1.85869	1.84195	1.96033	1.37385	2.02934	1.96965	1.15015	0.75977	2.31596
		278	-0.24821	0.69212	1.23291	0.50482	1.81097	1.78516	1.89578	1.31462	1.96719	1.90737	1.08599	0.69494	2.24993
		277	-0.30242	0.65514	1.21	0.44533	1.76382	1.72532	1.83774	1.2515	1.9003	1.8462	1.02517	0.63405	2.19693
		276	-0.35413	0.61906	1.18767	0.38732	1.71712	1.6719	1.7812	1.19098	1.8457	1.78673	0.96499	0.57416	2.13304
		275	-0.40258	0.58304	1.16321	0.33158	1.66891	1.62054	1.72788	1.1328	1.7914	1.73416	0.91013	0.51732	2.07782
		274	-0.44738	0.551	1.13971	0.28399	1.63003	1.57444	1.6788	1.08625	1.73957	1.6799	0.86061	0.46869	2.02418
		273	-0.4793	0.52243	1.11989	0.24769	1.59326	1.53543	1.6432	1.04742	1.70303	1.64747	0.82106	0.4304	1.98627
		272	-0.5035	0.50326	1.10712	0.21867	1.57494	1.50925	1.61781	1.02194	1.67684	1.6182	0.79436	0.40182	1.95574
		271	-0.52767	0.48388	1.09057	0.1906	1.54611	1.48123	1.58939	0.99458	1.64563	1.58845	0.76392	0.37452	1.93117
		270	-0.55764	0.45479	1.06661	0.15534	1.51825	1.44689	1.55327	0.95843	1.61132	1.55046	0.7286	0.337	1.89726
		269	-0.59275	0.42221	1.03873	0.11436	1.47949	1.40367	1.51284	0.91957	1.57193	1.50838	0.68798	0.29642	1.85494
		268	-0.62935	0.38595	1.00567	0.07387	1.43535	1.36601	1.47306	0.87914	1.53063	1.46645	0.64745	0.25535	1.81009
		267	-0.66707	0.34889	0.97011	0.0303	1.39654	1.32096	1.43036	0.83472	1.48568	1.42434	0.60185	0.21176	1.76686
		266	-0.71278	0.30055	0.92513	-0.02109	1.34302	1.27188	1.3791	0.78394	1.4337	1.37159	0.551	0.16104	1.72155
		265	-0.76904	0.24496	0.87136	-0.07965	1.28649	1.20934	1.31755	0.72289	1.3717	1.31753	0.49278	0.09976	1.66039
		264	-0.83274	0.17867	0.80636	-0.15065	1.21591	1.14151	1.24837	0.65286	1.30623	1.2441	0.42163	0.02992	1.59055
		263	-0.91209	0.09674	0.7276	-0.23331	1.13459	1.05491	1.16956	0.57154	1.22466	1.16277	0.33798	-0.05257	1.50132
		262	-1.00635	0.000419633	0.63025	-0.33328	1.03089	0.95778	1.06746	0.47149	1.12176	1.06315	0.23789	-0.15137	1.40395
		261	-1.11822	-0.11571	0.51512	-0.45097	0.91933	0.84008	0.95087	0.35764	1.00528	0.94844	0.12116	-0.26901	1.28903
		260	-1.25045	-0.24812	0.38686	-0.5827	0.78611	0.70728	0.81913	0.22301	0.86722	0.81789	-0.01036	-0.40159	1.156
		259	-1.39746	-0.39398	0.24014	-0.72951	0.63737	0.56073	0.6712	0.07598	0.7255	0.66773	-0.15748	-0.54616	1.01005
		258	-1.55448	-0.54636	0.08776	-0.8844	0.48469	0.40874	0.51497	-0.07342	0.56534	0.50939	-0.3121	-0.69924	0.85367
		257	-1.71858	-0.69809	-0.06542	-1.03368	0.33447	0.25605	0.36602	-0.22709	0.41797	0.36697	-0.46395	-0.84739	0.70337
		256	-1.88328	-0.83718	-0.20799	-1.17239	0.19409	0.11601	0.22738	-0.36437	0.28296	0.2223	-0.60244	-0.98908	0.56462
		255	-2.03439	-0.96041	-0.32416	-1.29417	0.07199	-0.01005	0.10747	-0.48535	0.15264	0.09833	-0.72211	-1.11208	0.43552
		254	-2.18147	-1.0649	-0.43289	-1.39722	-0.03584	-0.11405	-0.00663	-0.59391	0.04344	-0.00651	-0.82744	-1.21489	0.33022
		253	-2.3117	-1.14774	-0.518	-1.48764	-0.11994	-0.2043	-0.08992	-0.67638	-0.03744	-0.09077	-0.91334	-1.30044	0.24226
		252	-2.43021	-1.21918	-0.58889	-1.55302	-0.18888	-0.27189	-0.16454	-0.74153	-0.10551	-0.1626	-0.98521	-1.37311	0.17657
		251	-2.52477	-1.27832	-0.64587	-1.60667	-0.2505	-0.32036	-0.22038	-0.80158	-0.16342	-0.21556	-1.04102	-1.42213	0.12438
		250	-2.60359	-1.31157	-0.67824	-1.64472	-0.28563	-0.36983	-0.26463	-0.83783	-0.20696	-0.25649	-1.08085	-1.46258	0.07722

## Sheet: Fig. 4d,g
Fig. 4d								Fig. 4g
		130 °C, 1h	300 °C, 0 min	300 °C, 10 min	300 °C, 30 min
	Wavelength (nm)	In-0-388-1h-1-1-1-z	In-0-388-1h6min-1-1-1-z	In-0-388-1h16min-1-1-1-z	In-0-388-ün-1-1-1-z				Wavelength (nm)	INAS-57-ün-z	INAS-57-P1-z
	1350	--	1.02276	2.04262	3.05565				1300	0.00842	0.30842
	1349	--	1.02042	2.04666	3.05321				1299	0.0085	0.3085
	1348	--	1.02304	2.04133	3.05633				1298	0.00841	0.30841
	1347	--	1.02108	2.04668	3.05493				1297	0.00851	0.30851
	1346	--	1.01954	2.04352	3.05448				1296	0.00852	0.30852
	1345	--	1.02037	2.04585	3.05614				1295	0.00851	0.30851
	1344	--	1.01921	2.04067	3.05453				1294	0.00848	0.30848
	1343	--	1.02072	2.04384	3.05678				1293	0.00851	0.30851
	1342	--	1.0171	2.04453	3.05478				1292	0.00854	0.30854
	1341	--	1.02131	2.04354	3.05773				1291	0.00851	0.30851
	1340	--	1.01861	2.04713	3.05499				1290	0.00856	0.30856
	1339	--	1.02073	2.04017	3.05809				1289	0.00855	0.30855
	1338	--	1.01804	2.04738	3.057				1288	0.00862	0.30862
	1337	--	1.01914	2.04352	3.05813				1287	0.00855	0.30855
	1336	--	1.01777	2.04187	3.05751				1286	0.00855	0.30855
	1335	--	1.02012	2.04207	3.05842				1285	0.00864	0.30864
	1334	--	1.01847	2.04358	3.05911				1284	0.0085	0.3085
	1333	--	1.0169	2.04024	3.05765				1283	0.00862	0.30862
	1332	--	1.01926	2.04102	3.0608				1282	0.00856	0.30856
	1331	--	1.01761	2.04266	3.05866				1281	0.00861	0.30861
	1330	--	1.01927	2.03939	3.05922				1280	0.00861	0.30861
	1329	--	1.01605	2.04283	3.05842				1279	0.00861	0.30861
	1328	--	1.01927	2.03866	3.06253				1278	0.00864	0.30864
	1327	--	1.01763	2.04158	3.05945				1277	0.00859	0.30859
	1326	--	1.0183	2.03713	3.06171				1276	0.00863	0.30863
	1325	--	1.01817	2.04431	3.06253				1275	0.0086	0.3086
	1324	--	1.01766	2.03736	3.0608				1274	0.00869	0.30869
	1323	--	1.01803	2.03966	3.06396				1273	0.00867	0.30867
	1322	--	1.01589	2.03749	3.06194				1272	0.00871	0.30871
	1321	--	1.01904	2.04126	3.06437				1271	0.00872	0.30872
	1320	--	1.01508	2.04178	3.06147				1270	0.00871	0.30871
	1319	--	1.0175	2.0424	3.06436				1269	0.00873	0.30873
	1318	--	1.01512	2.03948	3.06233				1268	0.00879	0.30879
	1317	--	1.01683	2.03766	3.06563				1267	0.00877	0.30877
	1316	--	1.01673	2.04204	3.06575				1266	0.00874	0.30874
	1315	--	1.01716	2.03583	3.06598				1265	0.00879	0.30879
	1314	--	1.01565	2.043	3.06599				1264	0.00884	0.30884
	1313	--	1.01606	2.03907	3.06623				1263	0.00891	0.30891
	1312	--	1.01829	2.04056	3.0685				1262	0.00889	0.30889
	1311	--	1.01521	2.03744	3.06896				1261	0.0089	0.3089
	1310	--	1.01736	2.04702	3.06873				1260	0.00895	0.30895
	1309	--	1.01556	2.04265	3.06807				1259	0.00901	0.30901
	1308	--	1.01644	2.04195	3.07029				1258	0.00903	0.30903
	1307	--	1.01546	2.04008	3.06897				1257	0.00903	0.30903
	1306	--	1.01761	2.03641	3.0722				1256	0.00908	0.30908
	1305	--	1.01698	2.04531	3.07139				1255	0.00912	0.30912
	1304	--	1.01654	2.04004	3.07167				1254	0.00912	0.30912
	1303	--	1.01753	2.04706	3.07458				1253	0.00918	0.30918
	1302	--	1.01541	2.04061	3.07131				1252	0.00914	0.30914
	1301	--	1.01628	2.04104	3.07476				1251	0.00919	0.30919
	1300	--	1.01674	2.04117	3.07482				1250	0.00915	0.30915
	1299	--	1.01767	2.04417	3.07556				1249	0.00916	0.30916
	1298	--	1.01491	2.03841	3.07575				1248	0.00915	0.30915
	1297	--	1.01939	2.0426	3.07846				1247	0.00931	0.30931
	1296	--	1.01631	2.04463	3.07601				1246	0.00934	0.30934
	1295	--	1.01459	2.0418	3.07646				1245	0.00917	0.30917
	1294	--	1.0168	2.04359	3.07945				1244	0.0092	0.3092
	1293	--	1.01613	2.04279	3.07914				1243	0.00916	0.30916
	1292	--	1.01629	2.04352	3.08102				1242	0.00924	0.30924
	1291	--	1.01639	2.04273	3.08006				1241	0.00927	0.30927
	1290	--	1.01901	2.04704	3.08364				1240	0.00921	0.30921
	1289	--	1.01476	2.04175	3.07968				1239	0.00919	0.30919
	1288	--	1.01695	2.04434	3.08396				1238	0.00917	0.30917
	1287	--	1.01673	2.04245	3.08478				1237	0.00915	0.30915
	1286	--	1.01755	2.04243	3.08455				1236	0.00913	0.30913
	1285	--	1.01723	2.04314	3.08604				1235	0.00912	0.30912
	1284	--	1.01668	2.04514	3.08711				1234	0.009	0.309
	1283	--	1.01694	2.04466	3.08814				1233	0.00908	0.30908
	1282	--	1.01493	2.04392	3.08642				1232	0.009	0.309
	1281	--	1.01931	2.04673	3.09035				1231	0.00906	0.30906
	1280	--	1.01715	2.04428	3.08946				1230	0.00911	0.30911
	1279	--	1.01737	2.04231	3.09084				1229	0.00914	0.30914
	1278	--	1.01492	2.04503	3.09056				1228	0.00916	0.30916
	1277	--	1.01865	2.04623	3.0936				1227	0.00917	0.30917
	1276	--	1.01685	2.04107	3.09272				1226	0.00919	0.30919
	1275	--	1.01758	2.04435	3.09519				1225	0.00921	0.30921
	1274	--	1.01762	2.04783	3.09601				1224	0.00917	0.30917
	1273	--	1.01648	2.04304	3.09491				1223	0.00926	0.30926
	1272	--	1.01703	2.04402	3.09864				1222	0.00928	0.30928
	1271	--	1.0171	2.04634	3.09808				1221	0.00929	0.30929
	1270	--	1.01744	2.04522	3.09981				1220	0.00937	0.30937
	1269	--	1.01536	2.04394	3.0983				1219	0.00941	0.30941
	1268	--	1.01836	2.04772	3.1035				1218	0.00942	0.30942
	1267	--	1.0163	2.04646	3.10125				1217	0.00951	0.30951
	1266	--	1.01962	2.04673	3.10518				1216	0.0095	0.3095
	1265	--	1.0179	2.04691	3.10644				1215	0.00961	0.30961
	1264	--	1.02008	2.04838	3.10661				1214	0.00968	0.30968
	1263	--	1.01821	2.04727	3.10812				1213	0.0097	0.3097
	1262	--	1.01865	2.04797	3.10881				1212	0.0098	0.3098
	1261	--	1.02006	2.04978	3.11081				1211	0.00992	0.30992
	1260	--	1.01752	2.04748	3.11011				1210	0.00998	0.30998
	1259	--	1.01997	2.05025	3.11451				1209	0.01002	0.31002
	1258	--	1.01877	2.04839	3.11361				1208	0.01006	0.31006
	1257	--	1.02048	2.04824	3.11624				1207	0.01016	0.31016
	1256	--	1.01743	2.04833	3.11527				1206	0.01022	0.31022
	1255	--	1.01904	2.05188	3.11866				1205	0.01038	0.31038
	1254	--	1.01724	2.04773	3.11839				1204	0.01039	0.31039
	1253	--	1.02193	2.04976	3.11988				1203	0.01049	0.31049
	1252	--	1.02009	2.05278	3.12406				1202	0.01057	0.31057
	1251	--	1.01899	2.04908	3.12143				1201	0.01062	0.31062
	1250	--	1.01898	2.05158	3.12518				1200	0.01069	0.31069
	1249	--	1.01833	2.05212	3.1245				1199	0.01088	0.31088
	1248	--	1.01957	2.05152	3.12868				1198	0.01101	0.31101
	1247	--	1.01832	2.04908	3.1276				1197	0.01107	0.31107
	1246	--	1.02128	2.05284	3.13179				1196	0.0112	0.3112
	1245	--	1.01945	2.05234	3.1308				1195	0.01136	0.31136
	1244	--	1.01997	2.05265	3.14999				1194	0.01143	0.31143
	1243	--	1.02086	2.05321	3.12183				1193	0.01156	0.31156
	1242	--	1.01947	2.05154	3.12811				1192	0.01163	0.31163
	1241	--	1.01892	2.04854	3.14626				1191	0.01175	0.31175
	1240	--	1.01876	2.05333	3.13821				1190	0.01178	0.31178
	1239	--	1.01919	2.05394	3.13789				1189	0.01193	0.31193
	1238	--	1.01737	2.04906	3.1388				1188	0.01198	0.31198
	1237	--	1.01829	2.0527	3.14427				1187	0.01206	0.31206
	1236	--	1.0171	2.05288	3.1433				1186	0.01211	0.31211
	1235	--	1.01886	2.0495	3.1465				1185	0.01219	0.31219
	1234	--	1.01698	2.05215	3.14634				1184	0.01228	0.31228
	1233	--	1.01895	2.05392	3.14592				1183	0.01237	0.31237
	1232	--	1.01933	2.05288	3.15423				1182	0.01239	0.31239
	1231	--	1.0176	2.05307	3.14792				1181	0.01254	0.31254
	1230	--	1.01857	2.05364	3.15584				1180	0.01265	0.31265
	1229	--	1.01754	2.05276	3.15413				1179	0.01274	0.31274
	1228	--	1.01886	2.05128	3.15839				1178	0.01291	0.31291
	1227	--	1.01696	2.05455	3.15787				1177	0.01302	0.31302
	1226	--	1.01747	2.05199	3.16188				1176	0.0131	0.3131
	1225	--	1.01804	2.05068	3.16126				1175	0.01316	0.31316
	1224	--	1.01709	2.05543	3.16403				1174	0.01323	0.31323
	1223	--	1.01571	2.05357	3.16624				1173	0.0134	0.3134
	1222	--	1.01731	2.05432	3.16756				1172	0.01354	0.31354
	1221	--	1.01686	2.05268	3.17039				1171	0.0136	0.3136
	1220	--	1.01753	2.05807	3.17128				1170	0.01371	0.31371
	1219	--	1.01881	2.05405	3.17489				1169	0.01384	0.31384
	1218	--	1.01609	2.05573	3.17517				1168	0.01399	0.31399
	1217	--	1.01763	2.05778	3.18058				1167	0.01414	0.31414
	1216	--	1.01697	2.05261	3.17823				1166	0.0143	0.3143
	1215	--	1.01669	2.05886	3.18339				1165	0.01445	0.31445
	1214	--	1.01667	2.05412	3.18394				1164	0.01463	0.31463
	1213	--	1.01638	2.05655	3.18507				1163	0.01481	0.31481
	1212	--	1.01595	2.05806	3.1883				1162	0.01498	0.31498
	1211	--	1.01773	2.06006	3.19144				1161	0.01506	0.31506
	1210	--	1.01664	2.05565	3.19145				1160	0.01532	0.31532
	1209	--	1.01606	2.05834	3.1983				1159	0.01549	0.31549
	1208	--	1.01588	2.05942	3.19807				1158	0.0157	0.3157
	1207	--	1.01604	2.05689	3.19657				1157	0.01601	0.31601
	1206	--	1.01604	2.05843	3.2007				1156	0.01622	0.31622
	1205	--	1.01556	2.05989	3.20418				1155	0.01641	0.31641
	1204	--	1.01602	2.06179	3.20807				1154	0.01672	0.31672
	1203	--	1.01608	2.05863	3.20595				1153	0.01697	0.31697
	1202	--	1.01596	2.06295	3.21045				1152	0.01715	0.31715
	1201	--	1.01563	2.06071	3.21555				1151	0.0175	0.3175
	1200	--	1.01647	2.06116	3.21485				1150	0.01772	0.31772
	1199	--	1.01546	2.06347	3.21729				1149	0.01791	0.31791
	1198	--	1.01432	2.05867	3.22132				1148	0.01817	0.31817
	1197	--	1.01595	2.06132	3.2224				1147	0.01837	0.31837
	1196	--	1.01535	2.06432	3.22594				1146	0.01863	0.31863
	1195	--	1.01727	2.06355	3.22948				1145	0.01892	0.31892
	1194	--	1.01414	2.06395	3.22982				1144	0.01922	0.31922
	1193	--	1.01672	2.06268	3.2353				1143	0.01952	0.31952
	1192	--	1.01635	2.06578	3.23566				1142	0.01983	0.31983
	1191	--	1.01471	2.06174	3.23951				1141	0.02009	0.32009
	1190	--	1.0154	2.07191	3.24106				1140	0.02045	0.32045
	1189	--	1.01556	2.06609	3.24556				1139	0.02062	0.32062
	1188	--	1.01776	2.06703	3.24804				1138	0.0211	0.3211
	1187	--	1.01554	2.06571	3.25044				1137	0.02145	0.32145
	1186	--	1.0169	2.07004	3.25276				1136	0.02183	0.32183
	1185	--	1.0172	2.06708	3.25703				1135	0.02213	0.32213
	1184	--	1.01691	2.06898	3.25848				1134	0.02235	0.32235
	1183	--	1.01929	2.07052	3.26227				1133	0.02288	0.32288
	1182	--	1.0179	2.06805	3.26837				1132	0.02317	0.32317
	1181	--	1.0194	2.07639	3.26874				1131	0.0236	0.3236
	1180	--	1.01953	2.07313	3.27546				1130	0.02402	0.32402
	1179	--	1.02047	2.07281	3.27316				1129	0.0244	0.3244
	1178	--	1.01946	2.07342	3.27885				1128	0.02485	0.32485
	1177	--	1.01867	2.07898	3.28148				1127	0.02527	0.32527
	1176	--	1.02102	2.07404	3.28677				1126	0.0257	0.3257
	1175	--	1.02132	2.07857	3.28753				1125	0.02619	0.32619
	1174	--	1.01986	2.07747	3.29056				1124	0.02665	0.32665
	1173	--	1.02074	2.07806	3.29725				1123	0.02713	0.32713
	1172	--	1.02024	2.07734	3.29759				1122	0.02765	0.32765
	1171	--	1.01936	2.08136	3.30054				1121	0.02815	0.32815
	1170	--	1.02167	2.07927	3.30421				1120	0.02868	0.32868
	1169	--	1.02046	2.07616	3.30953				1119	0.02921	0.32921
	1168	--	1.02056	2.08286	3.311				1118	0.02976	0.32976
	1167	--	1.02081	2.07942	3.31557				1117	0.03032	0.33032
	1166	--	1.01977	2.083	3.31771				1116	0.03092	0.33092
	1165	--	1.02053	2.08572	3.32215				1115	0.03153	0.33153
	1164	--	1.02095	2.08388	3.32603				1114	0.03219	0.33219
	1163	--	1.02068	2.08505	3.32893				1113	0.03276	0.33276
	1162	--	1.01963	2.088	3.33232				1112	0.03341	0.33341
	1161	--	1.01807	2.0881	3.33264				1111	0.03407	0.33407
	1160	--	1.01639	2.08677	3.33956				1110	0.03477	0.33477
	1159	--	1.01707	2.09221	3.34046				1109	0.03547	0.33547
	1158	--	1.01946	2.09022	3.34643				1108	0.03614	0.33614
	1157	--	1.01665	2.08972	3.34723				1107	0.03689	0.33689
	1156	--	1.01533	2.07068	3.35016				1106	0.03766	0.33766
	1155	--	1.01565	2.09507	3.35465				1105	0.03843	0.33843
	1154	--	1.01518	2.09292	3.35869				1104	0.03922	0.33922
	1153	--	1.01572	2.09556	3.36217				1103	0.04008	0.34008
	1152	--	1.01397	2.08812	3.36419				1102	0.04089	0.34089
	1151	--	1.01522	2.08945	3.37066				1101	0.04173	0.34173
	1150	--	1.01372	2.09347	3.37264				1100	0.04262	0.34262
	1149	--	1.01521	2.0981	3.37803				1099	0.04356	0.34356
	1148	--	1.01435	2.09883	3.37904				1098	0.04442	0.34442
	1147	--	1.01629	2.09477	3.38667				1097	0.04536	0.34536
	1146	--	1.01419	2.10163	3.38782				1096	0.04635	0.34635
	1145	--	1.01254	2.10002	3.39171				1095	0.04725	0.34725
	1144	--	1.01731	2.10449	3.39814				1094	0.04839	0.34839
	1143	--	1.01384	2.10173	3.39982				1093	0.04932	0.34932
	1142	--	1.01326	2.10632	3.40596				1092	0.05046	0.35046
	1141	--	1.01694	2.10497	3.40917				1091	0.05156	0.35156
	1140	--	1.01735	2.10962	3.41532				1090	0.05274	0.35274
	1139	--	1.01605	2.11159	3.41572				1089	0.05377	0.35377
	1138	--	1.01636	2.10893	3.42439				1088	0.05503	0.35503
	1137	--	1.01766	2.11245	3.42608				1087	0.05628	0.35628
	1136	--	1.01854	2.11495	3.43215				1086	0.05746	0.35746
	1135	--	1.01904	2.11749	3.43604				1085	0.05869	0.35869
	1134	--	1.02069	2.11607	3.44162				1084	0.05996	0.35996
	1133	--	1.02028	2.12274	3.44453				1083	0.06128	0.36128
	1132	--	1.0199	2.11676	3.44923				1082	0.06262	0.36262
	1131	--	1.01831	2.12246	3.45415				1081	0.06401	0.36401
	1130	--	1.01904	2.12291	3.4564				1080	0.06538	0.36538
	1129	--	1.02166	2.12836	3.46481				1079	0.06676	0.36676
	1128	--	1.02031	2.12597	3.46512				1078	0.06828	0.36828
	1127	--	1.01976	2.12935	3.47124				1077	0.06981	0.36981
	1126	--	1.02183	2.13291	3.47503				1076	0.07138	0.37138
	1125	--	1.02204	2.13235	3.48048				1075	0.07294	0.37294
	1124	--	1.02114	2.13806	3.48303				1074	0.07455	0.37455
	1123	--	1.02132	2.13697	3.48985				1073	0.0761	0.3761
	1122	--	1.02231	2.14016	3.49446				1072	0.07776	0.37776
	1121	--	1.02209	2.13851	3.49794				1071	0.07947	0.37947
	1120	--	1.02167	2.14832	3.50358				1070	0.08116	0.38116
	1119	--	1.02369	2.1412	3.50603				1069	0.08306	0.38306
	1118	--	1.02335	2.14837	3.5122				1068	0.08484	0.38484
	1117	--	1.0223	2.15109	3.51371				1067	0.0868	0.3868
	1116	--	1.02361	2.15092	3.5235				1066	0.08868	0.38868
	1115	--	1.02298	2.15388	3.52491				1065	0.09052	0.39052
	1114	--	1.02402	2.15457	3.52952				1064	0.09248	0.39248
	1113	--	1.02729	2.16029	3.53585				1063	0.09446	0.39446
	1112	--	1.02473	2.15643	3.5388				1062	0.09654	0.39654
	1111	--	1.02311	2.16383	3.54361				1061	0.09858	0.39858
	1110	--	1.02588	2.16106	3.548				1060	0.10068	0.40068
	1109	--	1.02414	2.16727	3.55339				1059	0.10277	0.40277
	1108	--	1.02565	2.16664	3.55673				1058	0.10492	0.40492
	1107	--	1.0252	2.17526	3.5641				1057	0.10716	0.40716
	1106	--	1.02592	2.17349	3.56703				1056	0.10937	0.40937
	1105	--	1.02602	2.17607	3.57278				1055	0.11173	0.41173
	1104	--	1.02533	2.18112	3.57629				1054	0.11394	0.41394
	1103	--	1.02506	2.17705	3.58047				1053	0.11623	0.41623
	1102	--	1.02515	2.18134	3.58457				1052	0.11852	0.41852
	1101	--	1.02578	2.18243	3.59031				1051	0.12092	0.42092
	1100	--	1.02829	2.18872	3.59557				1050	0.12331	0.42331
	1099	--	1.0257	2.18657	3.59768				1049	0.12583	0.42583
	1098	--	1.02589	2.19606	3.60448				1048	0.12838	0.42838
	1097	--	1.02813	2.19199	3.6074				1047	0.1309	0.4309
	1096	--	1.02718	2.20076	3.61344				1046	0.13349	0.43349
	1095	--	1.0283	2.20204	3.61707				1045	0.13627	0.43627
	1094	--	1.02879	2.20431	3.62426				1044	0.13904	0.43904
	1093	--	1.02571	2.20288	3.62585				1043	0.14195	0.44195
	1092	--	1.02752	2.20953	3.6324				1042	0.145	0.445
	1091	--	1.02832	2.21331	3.63664				1041	0.14784	0.44784
	1090	--	1.02945	2.21271	3.64177				1040	0.15084	0.45084
	1089	--	1.02693	2.21991	3.64526				1039	0.15402	0.45402
	1088	--	1.0268	2.21947	3.64938				1038	0.15705	0.45705
	1087	--	1.03172	2.2264	3.65766				1037	0.16024	0.46024
	1086	--	1.02973	2.2249	3.65807				1036	0.16345	0.46345
	1085	--	1.02841	2.23347	3.66558				1035	0.16655	0.46655
	1084	--	1.03109	2.22998	3.66841				1034	0.1697	0.4697
	1083	--	1.03041	2.23726	3.67352				1033	0.1729	0.4729
	1082	--	1.03197	2.24023	3.67746				1032	0.17616	0.47616
	1081	--	1.02876	2.24209	3.68266				1031	0.17951	0.47951
	1080	--	1.03183	2.24544	3.68686				1030	0.18285	0.48285
	1079	--	1.03275	2.25045	3.69109				1029	0.18618	0.48618
	1078	--	1.03196	2.25436	3.69776				1028	0.18943	0.48943
	1077	--	1.03332	2.25281	3.69951				1027	0.19293	0.49293
	1076	--	1.03325	2.26102	3.70693				1026	0.19644	0.49644
	1075	--	1.0351	2.26225	3.70972				1025	0.19978	0.49978
	1074	--	1.03498	2.26803	3.71588				1024	0.20334	0.50334
	1073	--	1.03407	2.2677	3.71799				1023	0.20699	0.50699
	1072	--	1.0342	2.27551	3.72523				1022	0.21037	0.51037
	1071	--	1.03639	2.27703	3.72812				1021	0.214	0.514
	1070	--	1.03528	2.27842	3.73333				1020	0.21757	0.51757
	1069	--	1.03628	2.28503	3.73864				1019	0.22127	0.52127
	1068	--	1.03729	2.28588	3.74062				1018	0.22508	0.52508
	1067	--	1.03562	2.294	3.74636				1017	0.22887	0.52887
	1066	--	1.03662	2.29582	3.74891				1016	0.23253	0.53253
	1065	--	1.0367	2.30284	3.75662				1015	0.23617	0.53617
	1064	--	1.03734	2.3016	3.75679				1014	0.23989	0.53989
	1063	--	1.03792	2.31042	3.76425				1013	0.24374	0.54374
	1062	--	1.0407	2.30967	3.76903				1012	0.24747	0.54747
	1061	--	1.03899	2.31964	3.77245				1011	0.25142	0.55142
	1060	--	1.03726	2.32158	3.77542				1010	0.25523	0.55523
	1059	--	1.0406	2.32686	3.78168				1009	0.25885	0.55885
	1058	--	1.04047	2.32955	3.78525				1008	0.26267	0.56267
	1057	--	1.04191	2.33207	3.78879				1007	0.26658	0.56658
	1056	--	1.04232	2.33918	3.79444				1006	0.27024	0.57024
	1055	--	1.04348	2.3393	3.79804				1005	0.2743	0.5743
	1054	--	1.04234	2.34865	3.80423				1004	0.27826	0.57826
	1053	--	1.04385	2.35028	3.80609				1003	0.28218	0.58218
	1052	--	1.04368	2.35846	3.81201				1002	0.28593	0.58593
	1051	--	1.0439	2.35733	3.81357				1001	0.28983	0.58983
	1050	--	1.04593	2.36454	3.82046				1000	0.29375	0.59375
	1049	--	1.04783	2.36647	3.82509				999	0.29766	0.59766
	1048	--	1.04745	2.37604	3.82787				998	0.30155	0.60155
	1047	--	1.04776	2.37906	3.83246				997	0.30546	0.60546
	1046	--	1.04752	2.38217	3.83529				996	0.30918	0.60918
	1045	--	1.04807	2.39009	3.84087				995	0.31303	0.61303
	1044	--	1.04771	2.39157	3.8436				994	0.31697	0.61697
	1043	--	1.05098	2.39559	3.84899				993	0.32073	0.62073
	1042	--	1.05098	2.40087	3.84999				992	0.32465	0.62465
	1041	--	1.05087	2.41367	3.856				991	0.32843	0.62843
	1040	--	1.05483	2.41232	3.86112				990	0.33204	0.63204
	1039	--	1.05176	2.4159	3.86233				989	0.33584	0.63584
	1038	--	1.05382	2.42465	3.86728				988	0.33952	0.63952
	1037	--	1.05597	2.4262	3.87237				987	0.34329	0.64329
	1036	--	1.05662	2.43317	3.87688				986	0.347	0.647
	1035	--	1.05637	2.44202	3.87676				985	0.35082	0.65082
	1034	--	1.05839	2.44562	3.88576				984	0.35425	0.65425
	1033	--	1.05786	2.44616	3.8854				983	0.35782	0.65782
	1032	--	1.05752	2.45614	3.89086				982	0.36145	0.66145
	1031	--	1.06142	2.45825	3.8938				981	0.36487	0.66487
	1030	--	1.06236	2.46401	3.9003				980	0.36842	0.66842
	1029	--	1.06442	2.46938	3.90336				979	0.37189	0.67189
	1028	--	1.06267	2.47854	3.90546				978	0.37535	0.67535
	1027	--	1.06734	2.47567	3.91278				977	0.37855	0.67855
	1026	--	1.06619	2.48609	3.9121				976	0.38176	0.68176
	1025	--	1.066	2.49499	3.91864				975	0.38505	0.68505
	1024	--	1.06939	2.49631	3.92041				974	0.38827	0.68827
	1023	--	1.06949	2.50349	3.92667				973	0.39148	0.69148
	1022	--	1.07098	2.50735	3.92659				972	0.39448	0.69448
	1021	--	1.0716	2.51506	3.93425				971	0.39751	0.69751
	1020	--	1.07335	2.51659	3.93563				970	0.40047	0.70047
	1019	--	1.07394	2.52746	3.93907				969	0.4033	0.7033
	1018	--	1.07689	2.5257	3.9443				968	0.40622	0.70622
	1017	--	1.0766	2.53525	3.94595				967	0.4091	0.7091
	1016	--	1.07945	2.53922	3.95032				966	0.41183	0.71183
	1015	--	1.07898	2.54783	3.95183				965	0.41436	0.71436
	1014	--	1.08265	2.55097	3.95962				964	0.41698	0.71698
	1013	--	1.08273	2.5592	3.95909				963	0.4195	0.7195
	1012	--	1.08352	2.56122	3.96557				962	0.42189	0.72189
	1011	--	1.08523	2.56778	3.96709				961	0.42429	0.72429
	1010	--	1.08655	2.57325	3.97134				960	0.42667	0.72667
	1009	--	1.09006	2.57868	3.9743				959	0.42891	0.72891
	1008	--	1.08824	2.58613	3.9786				958	0.43092	0.73092
	1007	--	1.09067	2.59077	3.9807				957	0.4331	0.7331
	1006	--	1.09288	2.59971	3.98427				956	0.43508	0.73508
	1005	--	1.09615	2.6008	3.98856				955	0.43708	0.73708
	1004	--	1.09476	2.61018	3.98895				954	0.43892	0.73892
	1003	--	1.09687	2.61272	3.9958				953	0.44076	0.74076
	1002	--	1.09876	2.61881	3.99801				952	0.44251	0.74251
	1001	--	1.10182	2.62517	4.0023				951	0.44391	0.74391
	1000	0.0021	1.10411	2.63124	4.00253				950	0.44547	0.74547
	999	0.00298	1.10451	2.63866	4.00801				949	0.44705	0.74705
	998	0.00179	1.10732	2.64229	4.00967				948	0.44846	0.74846
	997	0.00307	1.10962	2.6486	4.01334				947	0.44983	0.74983
	996	0.0024	1.11203	2.65074	4.01652				946	0.45118	0.75118
	995	0.00233	1.1119	2.65835	4.02013				945	0.45218	0.75218
	994	0.00203	1.11471	2.66424	4.02313				944	0.45322	0.75322
	993	0.00311	1.11741	2.66999	4.0266				943	0.45435	0.75435
	992	0.00249	1.12023	2.67506	4.03175				942	0.45519	0.75519
	991	0.00166	1.12079	2.68165	4.03101				941	0.45603	0.75603
	990	0.00223	1.12292	2.68695	4.0369				940	0.45682	0.75682
	989	0.00219	1.12649	2.69145	4.03832				939	0.45751	0.75751
	988	0.0027	1.12858	2.69867	4.04277				938	0.45815	0.75815
	987	0.00227	1.13287	2.70279	4.04473				937	0.45865	0.75865
	986	0.00273	1.13343	2.70792	4.04915				936	0.45915	0.75915
	985	0.00106	1.13525	2.71444	4.05219				935	0.45963	0.75963
	984	0.00217	1.13634	2.71969	4.05268				934	0.45994	0.75994
	983	0.00247	1.14185	2.72211	4.06065				933	0.4601	0.7601
	982	0.00238	1.14482	2.7289	4.06079				932	0.46035	0.76035
	981	0.00235	1.14651	2.73513	4.06476				931	0.4606	0.7606
	980	0.00223	1.14992	2.73795	4.0676				930	0.46059	0.76059
	979	0.00248	1.15139	2.74391	4.07222				929	0.46072	0.76072
	978	0.00196	1.1553	2.75147	4.0722				928	0.46061	0.76061
	977	0.00287	1.15642	2.75503	4.07876				927	0.4606	0.7606
	976	0.00289	1.16368	2.76174	4.08202				926	0.46047	0.76047
	975	0.00247	1.16273	2.76837	4.08258				925	0.46017	0.76017
	974	0.00206	1.16639	2.76975	4.08612				924	0.46	0.76
	973	0.00264	1.16936	2.77546	4.0899				923	0.45975	0.75975
	972	0.00218	1.17334	2.78038	4.09464				922	0.45928	0.75928
	971	0.00285	1.17911	2.78532	4.09648				921	0.45899	0.75899
	970	0.00333	1.18018	2.78746	4.10305				920	0.45849	0.75849
	969	0.00189	1.18284	2.79643	4.10125				919	0.45801	0.75801
	968	0.0025	1.18674	2.79852	4.10762				918	0.45733	0.75733
	967	0.00216	1.1912	2.80442	4.11025				917	0.45683	0.75683
	966	0.00186	1.19268	2.81028	4.11364				916	0.45615	0.75615
	965	0.00272	1.20024	2.81297	4.11797				915	0.45538	0.75538
	964	0.00237	1.20001	2.81803	4.11994				914	0.45468	0.75468
	963	0.00242	1.20623	2.82205	4.12488				913	0.45402	0.75402
	962	0.00219	1.20868	2.82934	4.12522				912	0.45312	0.75312
	961	0.00236	1.21425	2.83127	4.13133				911	0.45241	0.75241
	960	0.00241	1.2177	2.83544	4.13359				910	0.45145	0.75145
	959	0.00253	1.22352	2.84123	4.13915				909	0.45065	0.75065
	958	0.0022	1.22633	2.84508	4.13941				908	0.44965	0.74965
	957	0.00305	1.22977	2.8499	4.14644				907	0.44866	0.74866
	956	0.0017	1.23368	2.85532	4.14635				906	0.44766	0.74766
	955	0.00293	1.23888	2.85827	4.15144				905	0.44664	0.74664
	954	0.00221	1.24445	2.86144	4.15597				904	0.44569	0.74569
	953	0.00225	1.24733	2.86718	4.1573				903	0.4446	0.7446
	952	0.00254	1.25218	2.87145	4.16216				902	0.44359	0.74359
	951	0.00216	1.25551	2.87353	4.16456				901	0.44252	0.74252
	950	0.00227	1.26117	2.88111	4.17044				900	0.44152	0.74152
	949	0.00172	1.26481	2.88373	4.16992				899	0.44048	0.74048
	948	0.00284	1.26978	2.88428	4.17806				898	0.43939	0.73939
	947	0.00202	1.27411	2.89087	4.17878				897	0.43827	0.73827
	946	0.0028	1.28046	2.89387	4.18398				896	0.43712	0.73712
	945	0.00227	1.28529	2.89678	4.18707				895	0.43597	0.73597
	944	0.00251	1.28957	2.9002	4.19012				894	0.43493	0.73493
	943	0.00202	1.29463	2.90362	4.19451				893	0.43385	0.73385
	942	0.00208	1.29817	2.90791	4.19714				892	0.43279	0.73279
	941	0.00246	1.30535	2.91138	4.20409				891	0.43184	0.73184
	940	0.00211	1.31039	2.91695	4.20353				890	0.43076	0.73076
	939	0.00265	1.31604	2.91777	4.21161				889	0.42967	0.72967
	938	0.00236	1.32092	2.9204	4.21237				888	0.42881	0.72881
	937	0.00246	1.32537	2.92447	4.21783				887	0.42772	0.72772
	936	0.00255	1.3322	2.92615	4.21948				886	0.42685	0.72685
	935	0.00271	1.33706	2.92918	4.22571				885	0.42592	0.72592
	934	0.0016	1.34167	2.93588	4.22659				884	0.42497	0.72497
	933	0.00238	1.34672	2.93682	4.23109				883	0.42396	0.72396
	932	0.00217	1.35374	2.94011	4.23679				882	0.42325	0.72325
	931	0.00198	1.35955	2.94361	4.23845				881	0.42228	0.72228
	930	0.00219	1.36464	2.94406	4.24393				880	0.42152	0.72152
	929	0.00208	1.3718	2.94746	4.24771				879	0.42062	0.72062
	928	0.00296	1.37823	2.95221	4.25472				878	0.4198	0.7198
	927	0.00194	1.3836	2.95354	4.25391				877	0.41904	0.71904
	926	0.0028	1.38954	2.95527	4.26172				876	0.41812	0.71812
	925	0.00191	1.39658	2.95972	4.26432				875	0.41754	0.71754
	924	0.00233	1.40158	2.96036	4.26768				874	0.41674	0.71674
	923	0.00262	1.4094	2.96225	4.27276				873	0.41604	0.71604
	922	0.00244	1.41319	2.96571	4.27686				872	0.41526	0.71526
	921	0.00211	1.42313	2.97092	4.28218				871	0.41457	0.71457
	920	0.00254	1.42759	2.96989	4.28506				870	0.41399	0.71399
	919	0.00226	1.43438	2.97533	4.2902				869	0.41337	0.71337
	918	0.00222	1.44078	2.97799	4.29241				868	0.41271	0.71271
	917	0.00338	1.44838	2.98028	4.29937				867	0.41219	0.71219
	916	0.00236	1.45515	2.98323	4.30214				866	0.41161	0.71161
	915	0.00256	1.46065	2.98627	4.30753				865	0.41095	0.71095
	914	0.00232	1.46836	2.98663	4.30998				864	0.41042	0.71042
	913	0.00277	1.4741	2.99183	4.31668				863	0.40988	0.70988
	912	0.00203	1.48318	2.99152	4.32066				862	0.40943	0.70943
	911	0.00278	1.4889	2.99642	4.32395				861	0.40894	0.70894
	910	0.00259	1.49688	2.99479	4.33005				860	0.40848	0.70848
	909	0.00285	1.50252	2.99982	4.3326				859	0.40805	0.70805
	908	0.00215	1.50972	2.99842	4.33823				858	0.40759	0.70759
	907	0.0033	1.5188	3.00257	4.3441				857	0.40721	0.70721
	906	0.00243	1.52454	3.0045	4.34926				856	0.40677	0.70677
	905	0.00248	1.5321	3.00691	4.35048				855	0.40636	0.70636
	904	0.00284	1.53908	3.00969	4.35879				854	0.40609	0.70609
	903	0.00257	1.54658	3.01071	4.36323				853	0.40582	0.70582
	902	0.00253	1.55261	3.01547	4.36679				852	0.40556	0.70556
	901	0.00221	1.55947	3.01312	4.37108				851	0.40522	0.70522
	900	0.00341	1.56767	3.02186	4.37846				850	0.40507	0.70507
	899	0.0028	1.57621	3.02039	4.38368				849	0.40474	0.70474
	898	0.00308	1.58258	3.0226	4.38449				848	0.40453	0.70453
	897	0.00326	1.59069	3.0263	4.39498				847	0.40441	0.70441
	896	0.00379	1.59895	3.03186	4.3982				846	0.40431	0.70431
	895	0.00468	1.60761	3.03319	4.40641				845	0.40417	0.70417
	894	0.00537	1.618	3.04057	4.41286				844	0.40409	0.70409
	893	0.00629	1.62619	3.04431	4.42117				843	0.40401	0.70401
	892	0.00616	1.63355	3.04223	4.42479				842	0.40403	0.70403
	891	0.00615	1.63812	3.04629	4.4292				841	0.40402	0.70402
	890	0.00578	1.64588	3.04837	4.43563				840	0.40406	0.70406
	889	0.00585	1.65211	3.04973	4.43834				839	0.40416	0.70416
	888	0.00585	1.65819	3.04761	4.44509				838	0.40422	0.70422
	887	0.0059	1.66586	3.05338	4.44901				837	0.4044	0.7044
	886	0.00584	1.67252	3.0537	4.45621				836	0.40457	0.70457
	885	0.00535	1.67885	3.0549	4.45922				835	0.40471	0.70471
	884	0.00584	1.68615	3.05862	4.46658				834	0.40494	0.70494
	883	0.00517	1.69351	3.05903	4.47114				833	0.40527	0.70527
	882	0.00568	1.69911	3.05607	4.47772				832	0.40552	0.70552
	881	0.00492	1.70609	3.05938	4.48207				831	0.40582	0.70582
	880	0.00506	1.71185	3.06193	4.48664				830	0.40612	0.70612
	879	0.00513	1.71883	3.06003	4.49284				829	0.40656	0.70656
	878	0.0055	1.72425	3.06406	4.49772				828	0.40683	0.70683
	877	0.00504	1.73023	3.06229	4.50421				827	0.40734	0.70734
	876	0.00481	1.73716	3.06341	4.50719				826	0.40778	0.70778
	875	0.00494	1.7426	3.06232	4.51474				825	0.40831	0.70831
	874	0.00408	1.74791	3.06647	4.51727				824	0.40879	0.70879
	873	0.0052	1.75421	3.06288	4.5249				823	0.40932	0.70932
	872	0.00441	1.75943	3.0651	4.52798				822	0.40987	0.70987
	871	0.00477	1.76588	3.06906	4.53469				821	0.41043	0.71043
	870	0.00367	1.77021	3.06823	4.54005				820	0.41102	0.71102
	869	0.00482	1.77687	3.06697	4.5469				819	0.41165	0.71165
	868	0.00403	1.7836	3.06922	4.55446				818	0.41221	0.71221
	867	0.00424	1.78756	3.07177	4.55606				817	0.41294	0.71294
	866	0.00377	1.79349	3.07036	4.56371				816	0.41375	0.71375
	865	0.00399	1.79978	3.07279	4.56827				815	0.41441	0.71441
	864	0.00385	1.80468	3.07361	4.57452				814	0.41512	0.71512
	863	0.00356	1.81066	3.07461	4.57741				813	0.41592	0.71592
	862	0.00465	1.81683	3.07363	4.58736				812	0.41677	0.71677
	861	0.00318	1.82044	3.0767	4.5901				811	0.41762	0.71762
	860	0.00406	1.8243	3.07454	4.59484				810	0.4184	0.7184
	859	0.00341	1.83134	3.07783	4.60135				809	0.41933	0.71933
	858	0.00402	1.83627	3.07902	4.6064				808	0.42028	0.72028
	857	0.00335	1.84063	3.07912	4.61256				807	0.42129	0.72129
	856	0.00357	1.84476	3.08143	4.61723				806	0.42225	0.72225
	855	0.0034	1.85041	3.08418	4.62357				805	0.42307	0.72307
	854	0.00275	1.85582	3.08689	4.62552				804	0.42417	0.72417
	853	0.00291	1.86103	3.08552	4.63364				803	0.42524	0.72524
	852	0.00337	1.8672	3.09016	4.63928				802	0.42626	0.72626
	851	0.00347	1.87031	3.08751	4.64501				801	0.4276	0.7276
	850	0.00299	1.87556	3.09294	4.64863				800	0.42858	0.72858
	849	0.00349	1.87989	3.08761	4.65544				799	0.42944	0.72944
	848	0.00259	1.88379	3.09192	4.66265				798	0.43064	0.73064
	847	0.00387	1.88895	3.09359	4.66628				797	0.43176	0.73176
	846	0.00294	1.89096	3.09489	4.67296				796	0.43315	0.73315
	845	0.00304	1.89606	3.0959	4.67659				795	0.43424	0.73424
	844	0.00274	1.89781	3.09557	4.68417				794	0.4357	0.7357
	843	0.00257	1.90249	3.09784	4.68722				793	0.43713	0.73713
	842	0.00313	1.90679	3.09594	4.69608				792	0.43892	0.73892
	841	0.00244	1.90872	3.09935	4.69798				791	0.44015	0.74015
	840	0.00313	1.91284	3.09917	4.70593				790	0.442	0.742
	839	0.00375	1.91706	3.09898	4.71301				789	0.44321	0.74321
	838	0.00357	1.91877	3.09748	4.71524				788	0.44503	0.74503
	837	0.00287	1.92105	3.10164	4.72201				787	0.44671	0.74671
	836	0.00317	1.9241	3.10331	4.7299				786	0.44839	0.74839
	835	0.00297	1.9277	3.10303	4.73875				785	0.45019	0.75019
	834	0.00337	1.9305	3.10648	4.74173				784	0.45155	0.75155
	833	0.00341	1.93233	3.10492	4.749				783	0.45345	0.75345
	832	0.00261	1.93552	3.10464	4.75196				782	0.45571	0.75571
	831	0.00332	1.93775	3.10776	4.7601				781	0.45741	0.75741
	830	0.00124	1.93763	3.11148	4.76007				780	0.45936	0.75936
	829	0.00238	1.94092	3.11251	4.77001				779	0.4613	0.7613
	828	0.00276	1.94471	3.11323	4.7767				778	0.46347	0.76347
	827	0.00276	1.94786	3.11194	4.78174				777	0.4657	0.7657
	826	0.00284	1.94929	3.11586	4.78815				776	0.46795	0.76795
	825	0.00258	1.94932	3.11465	4.79197				775	0.47	0.77
	824	0.00225	1.95198	3.119	4.80059				774	0.47258	0.77258
	823	0.00226	1.95501	3.12063	4.80523				773	0.47475	0.77475
	822	0.00282	1.947	3.1209	4.81226				772	0.47711	0.77711
	821	0.00238	1.96648	3.12609	4.81643				771	0.47959	0.77959
	820	0.00307	1.96249	3.12616	4.82489				770	0.482	0.782
	819	0.00202	1.95905	3.12616	4.82714				769	0.4846	0.7846
	818	0.00284	1.96535	3.12745	4.83378				768	0.48711	0.78711
	817	0.00228	1.96628	3.13488	4.83963				767	0.48955	0.78955
	816	0.00285	1.96896	3.13293	4.84767				766	0.49239	0.79239
	815	0.00253	1.96761	3.13898	4.85229				765	0.49513	0.79513
	814	0.0026	1.971	3.1408	4.85813				764	0.49809	0.79809
	813	0.0024	1.96991	3.13923	4.86487				763	0.50081	0.80081
	812	0.00248	1.96906	3.14128	4.86816				762	0.50346	0.80346
	811	0.00283	1.97279	3.14355	4.87874				761	0.50654	0.80654
	810	0.00172	1.97342	3.14702	4.8815				760	0.50944	0.80944
	809	0.00331	1.97125	3.14554	4.88963				759	0.51267	0.81267
	808	0.0021	1.96994	3.15536	4.89372				758	0.51558	0.81558
	807	0.00247	1.97556	3.14805	4.90059				757	0.51861	0.81861
	806	0.002	1.97973	3.15542	4.90489				756	0.52188	0.82188
	805	0.00225	1.98208	3.16402	4.91246				755	0.52506	0.82506
	804	0.00293	1.98305	3.16816	4.92086				754	0.52836	0.82836
	803	0.00235	1.97871	3.16371	4.92285				753	0.53168	0.83168
	802	0.0026	1.98279	3.17214	4.93023				752	0.53495	0.83495
	801	0.00193	1.9818	3.17385	4.93399				751	0.53833	0.83833
	800	0.0027	1.98066	3.17706	4.94173				750	0.54174	0.84174
	799	0.0184	2.00041	3.15082	4.95238				749	0.54533	0.84533
	798	0.01733	2.00162	3.15809	4.96231				748	0.54876	0.84876
	797	0.01559	2.00032	3.15434	4.96245				747	0.55239	0.85239
	796	0.01876	1.99747	3.15439	4.97592				746	0.55583	0.85583
	795	0.01788	2.0032	3.16005	4.98364				745	0.55948	0.85948
	794	0.01517	1.99697	3.15798	4.9827				744	0.56323	0.86323
	793	0.01629	2.00275	3.15374	4.99034				743	0.56687	0.86687
	792	0.01856	2.00199	3.17114	5.00353				742	0.57046	0.87046
	791	0.0172	2.00282	3.15905	5.00576				741	0.57435	0.87435
	790	0.01681	2.00116	3.1714	5.01569				740	0.57816	0.87816
	789	0.01483	2.00174	3.17812	5.01846				739	0.58192	0.88192
	788	0.01767	2.00678	3.19292	5.0264				738	0.58555	0.88555
	787	0.0171	2.00596	3.1849	5.03442				737	0.58952	0.88952
	786	0.01719	2.00333	3.18166	5.04059				736	0.59339	0.89339
	785	0.01896	2.0099	3.18901	5.04975				735	0.59741	0.89741
	784	0.01732	2.00504	3.19893	5.04754				734	0.60119	0.90119
	783	0.01779	2.01108	3.21144	5.06109				733	0.60519	0.90519
	782	0.01746	2.01116	3.20354	5.07234				732	0.60914	0.90914
	781	0.01789	2.01022	3.20753	5.07392				731	0.61306	0.91306
	780	0.01495	2.0038	3.21802	5.07897				730	0.6171	0.9171
	779	0.01709	2.00979	3.20927	5.08734				729	0.62115	0.92115
	778	0.02038	2.00871	3.21648	5.09569				728	0.62519	0.92519
	777	0.01874	2.01164	3.22611	5.10389				727	0.62912	0.92912
	776	0.01799	2.00614	3.2217	5.10635				726	0.63324	0.93324
	775	0.01759	2.0096	3.23694	5.11966				725	0.63724	0.93724
	774	0.01883	2.0036	3.22669	5.12631				724	0.64115	0.94115
	773	0.01785	2.00505	3.24146	5.13378				723	0.64518	0.94518
	772	0.0204	2.00752	3.2411	5.13436				722	0.64936	0.94936
	771	0.01834	2.00588	3.24766	5.14858				721	0.65334	0.95334
	770	0.0171	2.00457	3.26644	5.14827				720	0.65722	0.95722
	769	0.01798	2.00616	3.25774	5.15641				719	0.6614	0.9614
	768	0.01877	2.00603	3.26278	5.16266				718	0.66524	0.96524
	767	0.01862	2.00858	3.26466	5.17661				717	0.66924	0.96924
	766	0.01796	2.00632	3.27342	5.18102				716	0.67307	0.97307
	765	0.01712	2.00466	3.27062	5.18725				715	0.67713	0.97713
	764	0.01834	2.01197	3.2865	5.19633				714	0.68096	0.98096
	763	0.0206	2.01108	3.28334	5.2041				713	0.6849	0.9849
	762	0.0178	2.01265	3.29065	5.20734				712	0.68875	0.98875
	761	0.01344	1.99411	3.2963	5.20902				711	0.69269	0.99269
	760	0.02222	2.02203	3.30465	5.23413				710	0.69652	0.99652
	759	0.01537	1.9977	3.30375	5.2216				709	0.70015	1.00015
	758	0.01845	2.00832	3.31181	5.24088				708	0.70395	1.00395
	757	0.01896	2.00951	3.30947	5.24825				707	0.70764	1.00764
	756	0.01966	2.00921	3.32779	5.25399				706	0.71142	1.01142
	755	0.02031	2.00712	3.33091	5.26524				705	0.71502	1.01502
	754	0.01834	2.01009	3.3252	5.27169				704	0.71868	1.01868
	753	0.01764	2.01208	3.3451	5.27373				703	0.72226	1.02226
	752	0.01825	2.00829	3.34186	5.28056				702	0.72595	1.02595
	751	0.01837	2.01223	3.34726	5.29246				701	0.72948	1.02948
	750	0.01964	2.01307	3.35239	5.29765				700	0.73305	1.03305
	749	0.01739	2.0086	3.36626	5.30239				699	0.73644	1.03644
	748	0.02124	2.01389	3.36273	5.31341				698	0.73996	1.03996
	747	0.02	2.01901	3.37832	5.32451				697	0.74343	1.04343
	746	0.01993	2.01536	3.37019	5.32818				696	0.74685	1.04685
	745	0.02103	2.01205	3.38365	5.33902				695	0.75017	1.05017
	744	0.01983	2.01664	3.38994	5.3508				694	0.75367	1.05367
	743	0.02137	2.018	3.39242	5.35751				693	0.75683	1.05683
	742	0.01963	2.01608	3.39933	5.3649				692	0.76021	1.06021
	741	0.0226	2.01975	3.39452	5.37006				691	0.76351	1.06351
	740	0.02064	2.02326	3.41215	5.37999				690	0.76668	1.06668
	739	0.02251	2.02599	3.41209	5.38626				689	0.7699	1.0699
	738	0.02039	2.02312	3.42214	5.39584				688	0.77316	1.07316
	737	0.02154	2.02558	3.41739	5.40347				687	0.77633	1.07633
	736	0.02023	2.02348	3.43337	5.41235				686	0.77945	1.07945
	735	0.02124	2.02948	3.43945	5.42251				685	0.78275	1.08275
	734	0.02224	2.02603	3.44464	5.42436				684	0.7857	1.0857
	733	0.02129	2.02915	3.45262	5.43689				683	0.78883	1.08883
	732	0.02313	2.0355	3.46253	5.44974				682	0.79188	1.09188
	731	0.02102	2.03224	3.46737	5.45748				681	0.79491	1.09491
	730	0.02175	2.03244	3.45822	5.46195				680	0.79783	1.09783
	729	0.02205	2.03674	3.47567	5.47107				679	0.80079	1.10079
	728	0.0225	2.03768	3.48072	5.47941				678	0.80383	1.10383
	727	0.02253	2.04113	3.4898	5.48659				677	0.80666	1.10666
	726	0.02224	2.04091	3.49146	5.49907				676	0.80965	1.10965
	725	0.02381	2.04503	3.5028	5.51163				675	0.81245	1.11245
	724	0.02315	2.04597	3.50255	5.51358				674	0.81529	1.11529
	723	0.02395	2.04622	3.51513	5.52341				673	0.81813	1.11813
	722	0.02227	2.04749	3.51349	5.53211				672	0.82096	1.12096
	721	0.02462	2.052	3.52417	5.54159				671	0.82372	1.12372
	720	0.02407	2.05582	3.53374	5.55122				670	0.82638	1.12638
	719	0.02463	2.05582	3.53127	5.55886				669	0.8292	1.1292
	718	0.02532	2.05908	3.53921	5.57				668	0.83193	1.13193
	717	0.02591	2.0609	3.54488	5.58002				667	0.83462	1.13462
	716	0.02666	2.06377	3.5622	5.59015				666	0.83742	1.13742
	715	0.0265	2.06873	3.55672	5.59761				665	0.83996	1.13996
	714	0.02678	2.07289	3.57162	5.6069				664	0.84265	1.14265
	713	0.02671	2.0732	3.57408	5.61765				663	0.84526	1.14526
	712	0.02847	2.07138	3.58207	5.62252				662	0.84789	1.14789
	711	0.0257	2.07909	3.5874	5.63292				661	0.85042	1.15042
	710	0.029	2.08334	3.59295	5.64531				660	0.85312	1.15312
	709	0.02716	2.08305	3.60169	5.65229				659	0.85563	1.15563
	708	0.0283	2.08732	3.60384	5.65913				658	0.8583	1.1583
	707	0.02948	2.09562	3.6175	5.67296				657	0.86093	1.16093
	706	0.0303	2.10045	3.61658	5.68217				656	0.86337	1.16337
	705	0.03082	2.10254	3.6314	5.69063				655	0.86604	1.16604
	704	0.03083	2.10674	3.63561	5.69851				654	0.86848	1.16848
	703	0.03124	2.10768	3.64042	5.70879				653	0.87116	1.17116
	702	0.03099	2.1101	3.64897	5.71792				652	0.87372	1.17372
	701	0.0328	2.11847	3.66367	5.72896				651	0.87635	1.17635
	700	0.03392	2.12268	3.66138	5.74021				650	0.879	1.179
	699	0.03399	2.12867	3.66722	5.75068				649	0.88156	1.18156
	698	0.03485	2.12884	3.67617	5.76065				648	0.88433	1.18433
	697	0.03701	2.13772	3.68455	5.77038				647	0.88699	1.18699
	696	0.03564	2.14153	3.69118	5.78138				646	0.8897	1.1897
	695	0.03807	2.14863	3.69383	5.789				645	0.89244	1.19244
	694	0.03841	2.14973	3.7076	5.79941				644	0.89525	1.19525
	693	0.03807	2.15632	3.7091	5.80973				643	0.89802	1.19802
	692	0.0398	2.1634	3.7212	5.82042				642	0.90089	1.20089
	691	0.0407	2.16822	3.72678	5.83172				641	0.90378	1.20378
	690	0.0433	2.17021	3.73099	5.83995				640	0.90667	1.20667
	689	0.04328	2.17941	3.7366	5.84944				639	0.90959	1.20959
	688	0.04514	2.18671	3.7501	5.86269				638	0.91247	1.21247
	687	0.04505	2.18957	3.7511	5.87273				637	0.91569	1.21569
	686	0.04826	2.19685	3.76127	5.88443				636	0.91866	1.21866
	685	0.04798	2.20061	3.77216	5.89276				635	0.92174	1.22174
	684	0.05092	2.20984	3.77467	5.9068				634	0.92491	1.22491
	683	0.05106	2.21402	3.78233	5.91336				633	0.92818	1.22818
	682	0.0517	2.22045	3.78859	5.92455				632	0.93156	1.23156
	681	0.0551	2.23133	3.80102	5.9379				631	0.93471	1.23471
	680	0.05474	2.23273	3.80036	5.94749				630	0.93803	1.23803
	679	0.05605	2.23903	3.81143	5.95661				629	0.94139	1.24139
	678	0.05837	2.24677	3.8185	5.9712				628	0.94499	1.24499
	677	0.06157	2.2546	3.82332	5.98229				627	0.94856	1.24856
	676	0.06182	2.26042	3.82998	5.99032				626	0.95222	1.25222
	675	0.06507	2.26921	3.84095	6.00629				625	0.95599	1.25599
	674	0.06617	2.27485	3.84521	6.01545				624	0.95961	1.25961
	673	0.06851	2.28064	3.85278	6.02507				623	0.96341	1.26341
	672	0.07181	2.28968	3.86343	6.03923				622	0.9671	1.2671
	671	0.0722	2.29239	3.86271	6.04833				621	0.97096	1.27096
	670	0.07473	2.30017	3.88116	6.05943				620	0.97489	1.27489
	669	0.07895	2.30996	3.87948	6.07257				619	0.97893	1.27893
	668	0.0808	2.31747	3.89667	6.08599				618	0.98288	1.28288
	667	0.08185	2.32146	3.89151	6.09508				617	0.98699	1.28699
	666	0.08631	2.32967	3.9081	6.10623				616	0.99112	1.29112
	665	0.08857	2.33969	3.91385	6.11961				615	0.99528	1.29528
	664	0.09059	2.34093	3.91651	6.12708				614	0.99938	1.29938
	663	0.09436	2.3498	3.92366	6.14102				613	1.00359	1.30359
	662	0.09774	2.35804	3.93588	6.15458				612	1.00786	1.30786
	661	0.10083	2.36633	3.94177	6.16691				611	1.01232	1.31232
	660	0.10439	2.36728	3.95071	6.17678				610	1.0166	1.3166
	659	0.10885	2.37963	3.9596	6.19095				609	1.02098	1.32098
	658	0.11153	2.38439	3.95774	6.20186				608	1.02539	1.32539
	657	0.116	2.39415	3.97503	6.21359				607	1.03003	1.33003
	656	0.12044	2.40037	3.97779	6.22842				606	1.03446	1.33446
	655	0.12436	2.40941	3.98986	6.23908				605	1.03906	1.33906
	654	0.12903	2.4148	3.99063	6.25147				604	1.04366	1.34366
	653	0.13423	2.42486	4.00553	6.26265				603	1.04837	1.34837
	652	0.13851	2.42983	4.00861	6.27524				602	1.05307	1.35307
	651	0.14328	2.43798	4.01683	6.28701				601	1.05797	1.35797
	650	0.14929	2.44785	4.02575	6.30201				600	1.06281	1.36281
	649	0.15389	2.45366	4.03147	6.31298				599	1.0678	1.3678
	648	0.16025	2.46171	4.0436	6.32523				598	1.07283	1.37283
	647	0.16593	2.47135	4.04892	6.33958				597	1.07783	1.37783
	646	0.17146	2.47682	4.06101	6.35132				596	1.08304	1.38304
	645	0.17668	2.4803	4.06337	6.3639				595	1.08832	1.38832
	644	0.18486	2.49117	4.08129	6.37822				594	1.09338	1.39338
	643	0.19148	2.50086	4.08026	6.3946				593	1.09885	1.39885
	642	0.19737	2.50663	4.09485	6.40434				592	1.10412	1.40412
	641	0.20459	2.51468	4.10036	6.41697				591	1.10968	1.40968
	640	0.2122	2.52318	4.10779	6.43197				590	1.1149	1.4149
	639	0.21864	2.52758	4.11354	6.44196				589	1.12044	1.42044
	638	0.22705	2.53731	4.12761	6.45795				588	1.12607	1.42607
	637	0.23683	2.5461	4.13654	6.47184				587	1.13163	1.43163
	636	0.24291	2.55492	4.14432	6.48556				586	1.13729	1.43729
	635	0.25168	2.56182	4.15497	6.49635				585	1.14287	1.44287
	634	0.26014	2.56758	4.1581	6.51246				584	1.14873	1.44873
	633	0.26996	2.57771	4.16968	6.52834				583	1.15441	1.45441
	632	0.27842	2.58448	4.17303	6.54017				582	1.1603	1.4603
	631	0.28923	2.59511	4.19286	6.55639				581	1.166	1.466
	630	0.29948	2.60409	4.19217	6.57284				580	1.17205	1.47205
	629	0.30719	2.60977	4.20669	6.58502				579	1.17785	1.47785
	628	0.31893	2.61734	4.2154	6.59841				578	1.1839	1.4839
	627	0.32814	2.62325	4.22106	6.6159				577	1.19	1.49
	626	0.33813	2.63151	4.22737	6.62646				576	1.19608	1.49608
	625	0.35038	2.63991	4.24111	6.64306				575	1.20239	1.50239
	624	0.3624	2.65077	4.24827	6.66006				574	1.2085	1.5085
	623	0.37261	2.65316	4.2578	6.67528				573	1.21463	1.51463
	622	0.38455	2.66341	4.27282	6.69166				572	1.221	1.521
	621	0.39664	2.672	4.27456	6.70905				571	1.22737	1.52737
	620	0.4086	2.67829	4.28894	6.72566				570	1.23373	1.53373
	619	0.42021	2.68748	4.29698	6.73834				569	1.24028	1.54028
	618	0.43327	2.69455	4.30582	6.75432				568	1.24686	1.54686
	617	0.44491	2.70332	4.3159	6.77022				567	1.25341	1.55341
	616	0.45818	2.71317	4.33103	6.79033				566	1.26	1.56
	615	0.47162	2.72104	4.33367	6.80508				565	1.26664	1.56664
	614	0.4836	2.72728	4.35054	6.82183				564	1.27345	1.57345
	613	0.4966	2.73904	4.35729	6.83856				563	1.28024	1.58024
	612	0.51078	2.74632	4.37076	6.85817				562	1.28716	1.58716
	611	0.52457	2.75487	4.38162	6.87429				561	1.29406	1.59406
	610	0.53687	2.75882	4.38663	6.88993				560	1.30087	1.60087
	609	0.55045	2.76848	4.40557	6.90732				559	1.30792	1.60792
	608	0.56457	2.77796	4.41501	6.92823				558	1.31496	1.61496
	607	0.57839	2.78589	4.42422	6.94646				557	1.32203	1.62203
	606	0.59184	2.79431	4.43129	6.96242				556	1.32918	1.62918
	605	0.60418	2.79916	4.44471	6.97855				555	1.33638	1.63638
	604	0.61871	2.81162	4.45944	6.99901				554	1.34346	1.64346
	603	0.63177	2.8172	4.47239	7.01661				553	1.35081	1.65081
	602	0.64694	2.82815	4.48775	7.0385				552	1.35815	1.65815
	601	0.65882	2.83371	4.49435	7.05646				551	1.36546	1.66546
	600	0.67183	2.84457	4.50892	7.07498				550	1.37285	1.67285
	599	0.68736	2.85267	4.52078	7.0969				549	1.38015	1.68015
	598	0.69893	2.86136	4.55956	7.11402				548	1.38749	1.68749
	597	0.71241	2.86875	4.50555	7.13395				547	1.39495	1.69495
	596	0.72568	2.87923	4.56882	7.15697				546	1.40258	1.70258
	595	0.73809	2.88569	4.56779	7.17614				545	1.41001	1.71001
	594	0.74909	2.89136	4.57005	7.19071				544	1.41794	1.71794
	593	0.7608	2.90307	4.57911	7.21117				543	1.42556	1.72556
	592	0.77376	2.90956	4.5968	7.2359				542	1.43317	1.73317
	591	0.78686	2.92157	4.60977	7.25465				541	1.44091	1.74091
	590	0.79812	2.92979	4.62473	7.27606				540	1.44859	1.74859
	589	0.80816	2.9354	4.6363	7.29746				539	1.45646	1.75646
	588	0.81976	2.94626	4.64761	7.31912				538	1.46428	1.76428
	587	0.82957	2.95324	4.66859	7.33874				537	1.47206	1.77206
	586	0.84	2.9567	4.67531	7.35882				536	1.47993	1.77993
	585	0.84837	2.96804	4.6922	7.38098				535	1.4878	1.7878
	584	0.86015	2.9788	4.70418	7.40285				534	1.49574	1.79574
	583	0.86851	2.98594	4.72323	7.42294				533	1.50355	1.80355
	582	0.87815	2.99505	4.73121	7.44712				532	1.51161	1.81161
	581	0.88652	3.00272	4.75397	7.47034				531	1.5195	1.8195
	580	0.89582	3.01588	4.75912	7.49192				530	1.52727	1.82727
	579	0.90287	3.02479	4.77793	7.5187				529	1.53501	1.83501
	578	0.91113	3.03366	4.79641	7.54092				528	1.54335	1.84335
	577	0.91898	3.04683	4.8097	7.56412				527	1.55098	1.85098
	576	0.92397	3.05283	4.828	7.58756				526	1.55896	1.85896
	575	0.93322	3.06455	4.83937	7.61402				525	1.56694	1.86694
	574	0.93923	3.07771	4.86164	7.63748				524	1.57492	1.87492
	573	0.94554	3.08727	4.86765	7.66348				523	1.58299	1.88299
	572	0.94919	3.09365	4.88837	7.68691				522	1.59081	1.89081
	571	0.95562	3.10827	4.8986	7.71216				521	1.59899	1.89899
	570	0.96066	3.11675	4.92407	7.73926				520	1.60685	1.90685
	569	0.96642	3.12989	4.93895	7.76725				519	1.61485	1.91485
	568	0.971	3.14548	4.95472	7.79431				518	1.6227	1.9227
	567	0.97347	3.15349	4.96909	7.82117				517	1.63032	1.93032
	566	0.97606	3.16435	4.98159	7.8473				516	1.63842	1.93842
	565	0.98102	3.17837	5.00202	7.87421				515	1.64624	1.94624
	564	0.98257	3.18803	5.0221	7.9001				514	1.6543	1.9543
	563	0.98651	3.20041	5.03686	7.93076				513	1.66166	1.96166
	562	0.98803	3.21247	5.05518	7.95866				512	1.6698	1.9698
	561	0.9903	3.22529	5.0727	7.98893				511	1.67743	1.97743
	560	0.99177	3.24086	5.08983	8.02045				510	1.68491	1.98491
	559	0.99324	3.25321	5.10639	8.0484				509	1.69266	1.99266
	558	0.99491	3.26488	5.12921	8.07313				508	1.70023	2.00023
	557	0.99427	3.27421	5.14162	8.10441				507	1.70775	2.00775
	556	0.99666	3.29435	5.16693	8.13822				506	1.71495	2.01495
	555	0.99629	3.30574	5.17704	8.16582				505	1.72226	2.02226
	554	0.99757	3.31996	5.20312	8.20109				504	1.72989	2.02989
	553	0.99662	3.33235	5.22068	8.22714				503	1.73719	2.03719
	552	0.9974	3.35026	5.23575	8.2646				502	1.74422	2.04422
	551	0.99487	3.35517	5.25693	8.28785				501	1.75151	2.05151
	550	0.99346	3.376	5.27901	8.32409				500	1.7583	2.0583
	549	0.99474	3.38936	5.29871	8.35828				499	1.7652	2.0652
	548	0.9922	3.4032	5.3141	8.38934				498	1.77199	2.07199
	547	0.99279	3.41974	5.34059	8.42318				497	1.77866	2.07866
	546	0.99152	3.4377	5.35523	8.45848				496	1.78549	2.08549
	545	0.99048	3.45168	5.38114	8.49473				495	1.79207	2.09207
	544	0.98922	3.46657	5.40049	8.53026				494	1.79862	2.09862
	543	0.98935	3.48756	5.42137	8.56769				493	1.80472	2.10472
	542	0.98634	3.50089	5.44822	8.60006				492	1.81126	2.11126
	541	0.98624	3.52095	5.47318	8.63977				491	1.81742	2.11742
	540	0.98319	3.53388	5.49136	8.67419				490	1.82317	2.12317
	539	0.98219	3.55205	5.5126	8.70793				489	1.82911	2.12911
	538	0.98111	3.56858	5.5391	8.74886				488	1.8349	2.1349
	537	0.9792	3.58404	5.55994	8.78766				487	1.84072	2.14072
	536	0.98015	3.60598	5.58865	8.829				486	1.84623	2.14623
	535	0.97762	3.62218	5.60386	8.86395				485	1.85173	2.15173
	534	0.9761	3.64328	5.63554	8.90654				484	1.85673	2.15673
	533	0.975	3.65872	5.65562	8.9464				483	1.86186	2.16186
	532	0.97494	3.67786	5.68618	8.98695				482	1.86692	2.16692
	531	0.97285	3.69908	5.7073	9.02775				481	1.87166	2.17166
	530	0.97257	3.72009	5.7284	9.07225				480	1.87683	2.17683
	529	0.97133	3.73641	5.75323	9.11301				479	1.88113	2.18113
	528	0.97087	3.75912	5.78151	9.15493				478	1.88565	2.18565
	527	0.97016	3.77543	5.80632	9.20154				477	1.89007	2.19007
	526	0.96824	3.7958	5.83468	9.2414				476	1.89395	2.19395
	525	0.96909	3.81851	5.86665	9.28587				475	1.89826	2.19826
	524	0.96762	3.83951	5.8844	9.33245				474	1.90178	2.20178
	523	0.97017	3.86115	5.91812	9.38293				473	1.90519	2.20519
	522	0.96882	3.87931	5.94337	9.42609				472	1.90894	2.20894
	521	0.9711	3.90513	5.97118	9.4742				471	1.9126	2.2126
	520	0.97212	3.92734	5.99809	9.52231				470	1.91588	2.21588
	519	0.97234	3.94805	6.03554	9.57312				469	1.91902	2.21902
	518	0.97361	3.97158	6.06324	9.62036				468	1.92183	2.22183
	517	0.97511	3.99351	6.09369	9.67186				467	1.92456	2.22456
	516	0.97593	4.01437	6.1203	9.72526				466	1.92761	2.22761
	515	0.97662	4.04053	6.15426	9.77393				465	1.92996	2.22996
	514	0.9808	4.06707	6.18452	9.82721				464	1.9323	2.2323
	513	0.98189	4.08818	6.21455	9.88214				463	1.93441	2.23441
	512	0.98564	4.11429	6.25547	9.93247				462	1.93678	2.23678
	511	0.98799	4.13704	6.27821	9.99033				461	1.939	2.239
	510	0.99094	4.16371	6.31446	10.0485				460	1.94072	2.24072
	509	0.9941	4.18504	6.34898	10.1027				459	1.94237	2.24237
	508	0.99821	4.21357	6.38187	10.1606				458	1.94425	2.24425
	507	1.00135	4.23764	6.41927	10.218				457	1.94569	2.24569
	506	1.00535	4.26545	6.45187	10.2807				456	1.94738	2.24738
	505	1.00991	4.29182	6.48501	10.3372				455	1.94881	2.24881
	504	1.01433	4.31647	6.51962	10.3985				454	1.95013	2.25013
	503	1.01972	4.34463	6.56286	10.465				453	1.95117	2.25117
	502	1.02309	4.37007	6.59466	10.5245				452	1.95237	2.25237
	501	1.03111	4.40233	6.63765	10.5924				451	1.9533	2.2533
	500	1.03477	4.42679	6.66823	10.6542				450	1.95441	2.25441
	499	1.04106	4.45824	6.71289	10.722
	498	1.0469	4.48593	6.75341	10.7864
	497	1.05358	4.5156	6.79587	10.859
	496	1.05929	4.54225	6.83476	10.9258
	495	1.06768	4.57933	6.87918	10.9991
	494	1.0749	4.60797	6.93109	11.0701
	493	1.08108	4.63749	6.95599	11.1458
	492	1.09072	4.67106	7.01095	11.2237
	491	1.09665	4.70176	7.05287	11.2945
	490	1.1064	4.73573	7.09696	11.3753
	489	1.11335	4.7671	7.13783	11.4507
	488	1.12258	4.80248	7.1938	11.5269
	487	1.13134	4.83552	7.23241	11.6089
	486	1.14069	4.87163	7.28512	11.6943
	485	1.14959	4.90243	7.33143	11.778
	484	1.15971	4.94099	7.38579	11.8661
	483	1.16936	4.9788	7.43457	11.9546
	482	1.17862	5.01373	7.48229	12.0378
	481	1.18987	5.05047	7.54047	12.1319
	480	1.19854	5.08683	7.58915	12.2211
	479	1.21128	5.12585	7.64638	12.3151
	478	1.21942	5.15924	7.69982	12.4052
	477	1.23237	5.20156	7.76294	12.5067
	476	1.24331	5.24584	7.80822	12.6086
	475	1.25317	5.2847	7.87494	12.7059
	474	1.26613	5.32473	7.93105	12.8089
	473	1.27713	5.36939	7.9894	12.9144
	472	1.28942	5.40418	8.05086	13.0175
	471	1.30042	5.44898	8.11432	13.1178
	470	1.31831	5.5111	8.17567	13.2486
	469	1.32491	5.5352	8.23768	13.3454
	468	1.32538	5.54569	8.30846	13.4301
	467	1.3516	5.62897	8.36875	13.5781
	466	1.36387	5.67259	8.44128	13.6913
	465	1.37799	5.72198	8.50483	13.81
	464	1.39108	5.76875	8.57655	13.925
	463	1.4043	5.81481	8.64341	14.0458
	462	1.41821	5.86494	8.71645	14.176
	461	1.43296	5.91396	8.79399	14.3069
	460	1.44702	5.96668	8.86492	14.4426
	459	1.46121	6.01438	8.93944	14.5612
	458	1.4757	6.06503	9.01897	14.6967
	457	1.49146	6.12832	9.09622	14.8386
	456	1.50636	6.17547	9.18085	14.9751
	455	1.52285	6.23252	9.26414	15.1122
	454	1.53718	6.28683	9.33452	15.2563
	453	1.55389	6.34714	9.42348	15.4048
	452	1.57068	6.40306	9.51075	15.5434
	451	1.58644	6.45814	9.59673	15.6935
	450	1.60248	6.51675	9.67892	15.8379

## Sheet: Fig. 5a,b
Fig. 5a												Fig. 5b
		4.1357*10^(-15)*3*10^8/(wavelength)*10^(-9))	8 nm	9 nm	11 nm	12 nm	13 nm	14 nm	18 nm
	Wavelength (nm)	Photon energy (eV)	INAS-56-P3-F2	INAS-60-ün-F6	INAS-60-ün-F5	INAS-60-ün-F4	INAS-60-ün-F3	INAS-60-ün-F2	INAS-63-ün-F3				InAs QD size (nm)	Exp.	Calc. by Eq. (1)
	2500	0.49628	--	--	0.40239	0.6	0.8	1	1.20483				5.7	1151	1136
	2499	0.49648	--	--	0.40346	0.60093	0.80125	1.00197	1.20602				6.2	1211	1201
	2498	0.49668	--	--	0.40377	0.60078	0.80189	1.00157	1.20439				8.5	1462	1471
	2497	0.49688	--	--	0.40372	0.60038	0.80196	1.0009	1.20503				9.2	1530	1544
	2496	0.49708	--	--	0.40378	0.60047	0.8019	1.001	1.20447				10	1605	1623
	2495	0.49728	--	--	0.40438	0.60052	0.80276	1.001	1.20554				10.5	1673	1671
	2494	0.49748	--	--	0.40419	0.60044	0.80255	1.00117	1.20595				11.8	1771	1787
	2493	0.49768	--	--	0.40415	0.6006	0.80242	1.00124	1.2052				12.3	1800	1829
	2492	0.49788	--	--	0.40442	0.60077	0.80285	1.00206	1.2065				12.9	1864	1876
	2491	0.49808	--	--	0.40423	0.6007	0.80249	1.00154	1.20665				13.8	1940	1943
	2490	0.49828	--	--	0.40438	0.6006	0.80261	1.00168	1.20864				14.6	1990	2003
	2489	0.49848	--	--	0.4047	0.60074	0.80247	1.00162	1.20907				18.1	2300	2226
	2488	0.49868	--	--	0.40502	0.60065	0.80291	1.0018	1.21144
	2487	0.49888	--	--	0.40531	0.60077	0.80306	1.00192	1.21235
	2486	0.49908	--	--	0.40552	0.60073	0.80287	1.00196	1.21515
	2485	0.49928	--	--	0.40621	0.60116	0.80342	1.00268	1.21737
	2484	0.49948	--	--	0.40671	0.60105	0.80374	1.00256	1.2203
	2483	0.49968	--	--	0.40715	0.6008	0.80319	1.00211	1.22453
	2482	0.49988	--	--	0.40782	0.60104	0.80357	1.00245	1.22848
	2481	0.50008	--	--	0.4086	0.60104	0.80414	1.00254	1.23266
	2480	0.50029	--	--	0.40908	0.6011	0.80398	1.00277	1.23527
	2479	0.50049	--	--	0.40951	0.60099	0.80403	1.0026	1.23895
	2478	0.50069	--	--	0.41031	0.60136	0.80441	1.00305	1.24084
	2477	0.50089	--	--	0.41041	0.60116	0.80471	1.00284	1.24179
	2476	0.50109	--	--	0.41039	0.60137	0.80407	1.00322	1.24305
	2475	0.5013	--	--	0.4103	0.60123	0.80443	1.00324	1.24153
	2474	0.5015	--	--	0.41016	0.60139	0.80427	1.00371	1.2404
	2473	0.5017	--	--	0.40989	0.60116	0.80438	1.00312	1.23817
	2472	0.50191	--	--	0.40977	0.60116	0.80458	1.00294	1.23675
	2471	0.50211	--	--	0.40951	0.60136	0.80478	1.0034	1.23611
	2470	0.50231	--	--	0.40951	0.60128	0.80487	1.00337	1.23482
	2469	0.50252	--	--	0.40925	0.60132	0.80448	1.00333	1.23393
	2468	0.50272	--	--	0.40934	0.60126	0.80495	1.00334	1.23382
	2467	0.50292	--	--	0.40952	0.60162	0.80512	1.00372	1.23458
	2466	0.50313	--	--	0.4095	0.60144	0.80487	1.00352	1.23567
	2465	0.50333	--	--	0.40973	0.60136	0.80499	1.00346	1.23713
	2464	0.50353	--	--	0.41009	0.60172	0.80536	1.00395	1.23735
	2463	0.50374	--	--	0.41005	0.60149	0.80533	1.00389	1.2386
	2462	0.50394	--	--	0.41024	0.60167	0.80554	1.00444	1.23852
	2461	0.50415	--	--	0.4102	0.60159	0.80553	1.00404	1.23793
	2460	0.50435	--	--	0.41034	0.60189	0.80555	1.00437	1.23835
	2459	0.50456	--	--	0.4102	0.60146	0.80538	1.00396	1.23858
	2458	0.50476	--	--	0.41029	0.60174	0.80565	1.00419	1.23818
	2457	0.50497	--	--	0.4102	0.60167	0.80553	1.00435	1.23758
	2456	0.50518	--	--	0.40986	0.60167	0.80563	1.00424	1.2366
	2455	0.50538	--	--	0.40985	0.60195	0.80548	1.00492	1.23471
	2454	0.50559	--	--	0.40978	0.60166	0.80554	1.00456	1.23428
	2453	0.50579	--	--	0.40934	0.60206	0.80526	1.00477	1.23159
	2452	0.506	--	--	0.4091	0.60179	0.80539	1.00461	1.23008
	2451	0.50621	--	--	0.4088	0.60186	0.80563	1.00463	1.22641
	2450	0.50641	--	--	0.40836	0.60173	0.80564	1.00467	1.22404
	2449	0.50662	--	--	0.40783	0.60169	0.80541	1.00459	1.22197
	2448	0.50683	--	--	0.40738	0.60169	0.8053	1.00458	1.21907
	2447	0.50703	--	--	0.4072	0.60165	0.80554	1.00437	1.21753
	2446	0.50724	--	--	0.40683	0.60134	0.80567	1.00406	1.21477
	2445	0.50745	--	--	0.40658	0.60187	0.80567	1.00504	1.21297
	2444	0.50766	--	--	0.40623	0.6019	0.80564	1.00494	1.20897
	2443	0.50786	--	--	0.40608	0.60169	0.8058	1.00465	1.20851
	2442	0.50807	--	--	0.40583	0.602	0.80564	1.00503	1.20714
	2441	0.50828	--	--	0.40564	0.6018	0.80588	1.00483	1.20585
	2440	0.50849	--	--	0.40555	0.60177	0.8057	1.00462	1.20541
	2439	0.5087	--	--	0.40537	0.60175	0.80593	1.00448	1.20409
	2438	0.5089	--	--	0.40536	0.6018	0.80575	1.00477	1.2043
	2437	0.50911	--	--	0.40528	0.6019	0.80576	1.00492	1.2025
	2436	0.50932	--	--	0.40531	0.60187	0.80565	1.00479	1.20295
	2435	0.50953	--	--	0.40527	0.60199	0.80574	1.00509	1.20268
	2434	0.50974	--	--	0.40538	0.602	0.80593	1.00543	1.20237
	2433	0.50995	--	--	0.4054	0.60215	0.806	1.00533	1.20313
	2432	0.51016	--	--	0.40545	0.602	0.8063	1.00527	1.2033
	2431	0.51037	--	--	0.40547	0.60202	0.80619	1.00538	1.20323
	2430	0.51058	--	--	0.4054	0.60207	0.80638	1.00573	1.20256
	2429	0.51079	--	--	0.40545	0.602	0.80619	1.0057	1.20268
	2428	0.511	--	--	0.40525	0.60224	0.80619	1.00591	1.20129
	2427	0.51121	--	--	0.40535	0.60215	0.80648	1.00588	1.20138
	2426	0.51142	--	--	0.40538	0.60222	0.80649	1.00613	1.20117
	2425	0.51163	--	--	0.40524	0.60196	0.80633	1.00556	1.20151
	2424	0.51184	--	--	0.40525	0.60172	0.80626	1.00515	1.20062
	2423	0.51206	--	--	0.40542	0.60201	0.80667	1.00554	1.2013
	2422	0.51227	--	--	0.40527	0.60195	0.8062	1.0054	1.20121
	2421	0.51248	--	--	0.40538	0.60218	0.80663	1.00587	1.20086
	2420	0.51269	--	--	0.40537	0.60199	0.80684	1.00554	1.2011
	2419	0.5129	--	--	0.40536	0.60219	0.80646	1.00603	1.20089
	2418	0.51311	--	--	0.40532	0.60232	0.80656	1.00617	1.20196
	2417	0.51333	--	--	0.40535	0.60226	0.80651	1.00611	1.20181
	2416	0.51354	--	--	0.40553	0.60253	0.80703	1.00643	1.20107
	2415	0.51375	--	--	0.40527	0.60216	0.80642	1.00621	1.20118
	2414	0.51396	--	--	0.40548	0.60232	0.80721	1.00651	1.20142
	2413	0.51418	--	--	0.40558	0.60226	0.80711	1.00613	1.20155
	2412	0.51439	--	--	0.40533	0.60254	0.80703	1.00634	1.2
	2411	0.5146	--	--	0.40549	0.60244	0.80699	1.00665	1.20059
	2410	0.51482	--	--	0.40541	0.60222	0.8071	1.00586	1.20016
	2409	0.51503	--	--	0.40552	0.60229	0.80725	1.00628	1.20127
	2408	0.51525	--	--	0.40544	0.60245	0.80708	1.00681	1.20106
	2407	0.51546	--	--	0.40563	0.6024	0.80744	1.00676	1.20074
	2406	0.51567	--	--	0.40557	0.60241	0.80725	1.00657	1.20076
	2405	0.51589	--	--	0.40569	0.60274	0.80753	1.00726	1.20179
	2404	0.5161	--	--	0.40589	0.60252	0.80749	1.00688	1.20151
	2403	0.51632	--	--	0.40577	0.60251	0.80747	1.00704	1.20075
	2402	0.51653	--	--	0.40574	0.60283	0.80749	1.00716	1.202
	2401	0.51675	--	--	0.40584	0.60253	0.80792	1.00708	1.20154
	2400	0.51696	--	--	0.40588	0.60262	0.80778	1.00694	1.20158
	2399	0.51718	--	--	0.40586	0.60275	0.80762	1.00727	1.20135
	2398	0.51739	--	--	0.40566	0.60283	0.80757	1.00734	1.20141
	2397	0.51761	--	--	0.40575	0.60278	0.80786	1.00734	1.20087
	2396	0.51783	--	--	0.40575	0.60284	0.8078	1.00729	1.20091
	2395	0.51804	--	--	0.40562	0.6029	0.80788	1.0079	1.202
	2394	0.51826	--	--	0.40579	0.60275	0.80822	1.00716	1.20094
	2393	0.51847	--	--	0.40589	0.60256	0.80798	1.00705	1.20105
	2392	0.51869	--	--	0.4058	0.60267	0.80803	1.00725	1.2016
	2391	0.51891	--	--	0.40581	0.60254	0.80805	1.00681	1.20211
	2390	0.51913	--	--	0.40583	0.60274	0.80793	1.00736	1.20193
	2389	0.51934	--	--	0.40594	0.60305	0.80788	1.00755	1.2028
	2388	0.51956	--	--	0.40597	0.60307	0.80805	1.00792	1.20242
	2387	0.51978	--	--	0.406	0.60289	0.80813	1.00762	1.20234
	2386	0.52	--	--	0.40579	0.6029	0.80748	1.00761	1.2027
	2385	0.52021	--	--	0.40583	0.60299	0.80817	1.0076	1.20206
	2384	0.52043	--	--	0.40605	0.60286	0.80828	1.00755	1.20218
	2383	0.52065	--	--	0.40592	0.60271	0.80815	1.00748	1.20221
	2382	0.52087	--	--	0.40598	0.60289	0.80821	1.00741	1.20229
	2381	0.52109	--	--	0.40606	0.60308	0.80845	1.00793	1.20196
	2380	0.52131	--	--	0.40607	0.603	0.80841	1.00779	1.20207
	2379	0.52153	--	--	0.40616	0.60297	0.80854	1.00809	1.20253
	2378	0.52175	--	--	0.40623	0.60313	0.80863	1.00784	1.20303
	2377	0.52196	--	--	0.40608	0.60297	0.80831	1.00806	1.20395
	2376	0.52218	--	--	0.4061	0.60304	0.80849	1.00788	1.20364
	2375	0.5224	--	--	0.40623	0.60293	0.80829	1.00812	1.20439
	2374	0.52262	--	--	0.40624	0.60281	0.8083	1.00785	1.20456
	2373	0.52284	--	--	0.40626	0.60296	0.80856	1.00748	1.20472
	2372	0.52306	--	--	0.40623	0.60289	0.80831	1.00786	1.20405
	2371	0.52329	--	--	0.40629	0.60291	0.80859	1.00761	1.20454
	2370	0.52351	--	--	0.40617	0.60314	0.80838	1.00822	1.20509
	2369	0.52373	--	--	0.40642	0.60316	0.80854	1.00809	1.20589
	2368	0.52395	--	--	0.40645	0.60291	0.8088	1.00777	1.20639
	2367	0.52417	--	--	0.4064	0.60308	0.80867	1.00825	1.20673
	2366	0.52439	--	--	0.40663	0.60289	0.80881	1.00761	1.20763
	2365	0.52461	--	--	0.40656	0.60295	0.80854	1.00775	1.20845
	2364	0.52484	--	--	0.40674	0.60318	0.80868	1.00806	1.21008
	2363	0.52506	--	--	0.40681	0.60318	0.80868	1.00831	1.21009
	2362	0.52528	--	--	0.40698	0.60311	0.80886	1.00801	1.21012
	2361	0.5255	--	--	0.40705	0.60317	0.80887	1.0082	1.21268
	2360	0.52572	--	--	0.40714	0.60326	0.80882	1.00836	1.21257
	2359	0.52595	--	--	0.40723	0.60308	0.80868	1.00799	1.21442
	2358	0.52617	--	--	0.40754	0.60336	0.80916	1.00841	1.21352
	2357	0.52639	--	--	0.40761	0.60312	0.80902	1.008	1.21517
	2356	0.52662	--	--	0.40759	0.60326	0.80887	1.00813	1.21568
	2355	0.52684	--	--	0.40773	0.60332	0.80899	1.00866	1.21647
	2354	0.52706	--	--	0.40802	0.60351	0.80909	1.00866	1.21694
	2353	0.52729	--	--	0.40831	0.60336	0.80954	1.00831	1.21723
	2352	0.52751	--	--	0.40836	0.60357	0.80959	1.00897	1.21841
	2351	0.52774	--	--	0.40874	0.60394	0.80956	1.00944	1.21778
	2350	0.52796	--	--	0.40893	0.60385	0.80975	1.00954	1.21932
	2349	0.52819	--	--	0.40929	0.60402	0.81002	1.00995	1.2194
	2348	0.52841	--	--	0.40946	0.604	0.81008	1.00975	1.22065
	2347	0.52864	--	--	0.40942	0.60405	0.81006	1.00984	1.22094
	2346	0.52886	--	--	0.40938	0.60406	0.80989	1.00964	1.2217
	2345	0.52909	--	--	0.40913	0.60392	0.80963	1.00969	1.22014
	2344	0.52931	--	--	0.40915	0.60401	0.80999	1.00966	1.22029
	2343	0.52954	--	--	0.40865	0.60382	0.80979	1.00931	1.21949
	2342	0.52977	--	--	0.40834	0.60394	0.80981	1.00945	1.21752
	2341	0.52999	--	--	0.40792	0.60369	0.80965	1.00891	1.21786
	2340	0.53022	--	--	0.40751	0.60318	0.80948	1.00827	1.21604
	2339	0.53044	--	--	0.40716	0.60329	0.80883	1.00852	1.21579
	2338	0.53067	--	--	0.40711	0.60325	0.80932	1.00833	1.214
	2337	0.5309	--	--	0.40684	0.6031	0.80902	1.00801	1.21405
	2336	0.53113	--	--	0.40671	0.60319	0.80888	1.00831	1.21361
	2335	0.53135	--	--	0.40655	0.60316	0.80905	1.00843	1.21307
	2334	0.53158	--	--	0.40665	0.60313	0.80929	1.00824	1.21356
	2333	0.53181	--	--	0.40676	0.60315	0.8094	1.00818	1.21315
	2332	0.53204	--	--	0.4067	0.60298	0.80908	1.00817	1.21428
	2331	0.53227	--	--	0.40674	0.60321	0.80929	1.00809	1.21416
	2330	0.53249	--	--	0.40684	0.60303	0.80919	1.00826	1.2153
	2329	0.53272	--	--	0.40679	0.60327	0.80906	1.00802	1.21548
	2328	0.53295	--	--	0.4069	0.60312	0.80926	1.00772	1.21575
	2327	0.53318	--	--	0.4069	0.60328	0.80912	1.00817	1.21684
	2326	0.53341	--	--	0.4071	0.60327	0.80927	1.00824	1.21763
	2325	0.53364	--	--	0.40711	0.60315	0.80966	1.00782	1.21801
	2324	0.53387	--	--	0.40726	0.60337	0.80917	1.00866	1.21862
	2323	0.5341	--	--	0.40738	0.60328	0.80924	1.00798	1.21972
	2322	0.53433	--	--	0.40728	0.60321	0.80908	1.00831	1.21912
	2321	0.53456	--	--	0.40736	0.6035	0.80885	1.00854	1.22035
	2320	0.53479	--	--	0.40758	0.60332	0.8093	1.0082	1.22093
	2319	0.53502	--	--	0.40752	0.60335	0.80909	1.00835	1.22264
	2318	0.53525	--	--	0.40775	0.60358	0.80921	1.0084	1.22152
	2317	0.53548	--	--	0.40804	0.60375	0.8096	1.00901	1.22277
	2316	0.53571	--	--	0.40818	0.60372	0.80973	1.00883	1.22379
	2315	0.53594	--	--	0.40833	0.60402	0.80941	1.00935	1.22391
	2314	0.53618	--	--	0.40869	0.6041	0.80991	1.00925	1.22392
	2313	0.53641	--	--	0.40881	0.60431	0.80975	1.01003	1.22449
	2312	0.53664	--	--	0.40901	0.6042	0.80989	1.00958	1.22528
	2311	0.53687	--	--	0.40952	0.60459	0.81035	1.01049	1.22489
	2310	0.5371	--	--	0.40978	0.60476	0.81038	1.01075	1.22615
	2309	0.53734	--	--	0.40986	0.60494	0.81038	1.01076	1.22699
	2308	0.53757	--	--	0.40988	0.60492	0.81052	1.01081	1.22605
	2307	0.5378	--	--	0.41006	0.60494	0.8106	1.011	1.2265
	2306	0.53804	--	--	0.40995	0.60494	0.81006	1.01079	1.22622
	2305	0.53827	--	--	0.40978	0.60508	0.8102	1.01086	1.22622
	2304	0.5385	--	--	0.40949	0.60493	0.81015	1.01075	1.22539
	2303	0.53874	--	--	0.40934	0.6049	0.80987	1.01054	1.22597
	2302	0.53897	--	--	0.40913	0.60458	0.80987	1.01001	1.22553
	2301	0.5392	--	--	0.40868	0.60442	0.80925	1.00989	1.22562
	2300	0.53944	--	--	0.40856	0.60421	0.80929	1.00923	1.22507
	2299	0.53967	--	--	0.40825	0.60438	0.80913	1.00944	1.22492
	2298	0.53991	--	--	0.40778	0.60389	0.80881	1.00894	1.2253
	2297	0.54014	--	--	0.40775	0.60427	0.80892	1.00927	1.2237
	2296	0.54038	--	--	0.40743	0.60376	0.80874	1.00861	1.2243
	2295	0.54061	--	--	0.40716	0.60369	0.80815	1.00855	1.22449
	2294	0.54085	--	--	0.40701	0.60403	0.80821	1.00862	1.22456
	2293	0.54109	--	--	0.40682	0.60337	0.8081	1.0078	1.22413
	2292	0.54132	--	--	0.40651	0.60357	0.80758	1.00783	1.22424
	2291	0.54156	--	--	0.40667	0.60368	0.80789	1.00811	1.22435
	2290	0.54179	--	--	0.40651	0.60335	0.80749	1.00746	1.22482
	2289	0.54203	--	--	0.40639	0.60367	0.80741	1.00795	1.22448
	2288	0.54227	--	--	0.40624	0.60334	0.80739	1.00754	1.22574
	2287	0.54251	--	--	0.40605	0.60358	0.80724	1.00755	1.22513
	2286	0.54274	--	--	0.40599	0.60348	0.80716	1.0075	1.22658
	2285	0.54298	--	--	0.40587	0.60343	0.80692	1.00718	1.22713
	2284	0.54322	--	--	0.40591	0.60338	0.80694	1.00727	1.22647
	2283	0.54346	--	--	0.40594	0.60309	0.80684	1.00671	1.22858
	2282	0.54369	--	--	0.40578	0.60334	0.80648	1.00699	1.22825
	2281	0.54393	--	--	0.40587	0.60336	0.80673	1.00696	1.22811
	2280	0.54417	--	--	0.40575	0.60326	0.80642	1.00691	1.23035
	2279	0.54441	--	--	0.40566	0.6033	0.80641	1.00671	1.22936
	2278	0.54465	--	--	0.40583	0.60327	0.80668	1.00646	1.23063
	2277	0.54489	--	--	0.40562	0.60326	0.80617	1.00623	1.23158
	2276	0.54513	--	--	0.40555	0.60313	0.80604	1.00617	1.23125
	2275	0.54537	--	--	0.4054	0.60314	0.80601	1.00626	1.23147
	2274	0.54561	--	--	0.40534	0.60319	0.80576	1.00595	1.23268
	2273	0.54585	--	--	0.40517	0.60286	0.8052	1.00584	1.23163
	2272	0.54609	--	--	0.40511	0.60284	0.80571	1.00562	1.23189
	2271	0.54633	--	--	0.40465	0.60277	0.805	1.00529	1.23249
	2270	0.54657	--	--	0.40452	0.60255	0.80475	1.00477	1.23141
	2269	0.54681	--	--	0.40453	0.60297	0.80511	1.00537	1.23227
	2268	0.54705	--	--	0.40414	0.60252	0.80433	1.00476	1.23114
	2267	0.54729	--	--	0.40406	0.60251	0.80438	1.00466	1.23143
	2266	0.54753	--	--	0.40378	0.60267	0.80426	1.0044	1.23074
	2265	0.54777	--	--	0.40374	0.60266	0.80428	1.00456	1.23096
	2264	0.54802	--	--	0.40349	0.60264	0.80427	1.0045	1.23134
	2263	0.54826	--	--	0.40326	0.60243	0.80418	1.00419	1.23023
	2262	0.5485	--	--	0.40297	0.60266	0.8036	1.0042	1.23064
	2261	0.54874	--	--	0.40299	0.60243	0.8039	1.00381	1.23065
	2260	0.54899	--	--	0.40272	0.60242	0.80357	1.00384	1.23049
	2259	0.54923	--	--	0.40268	0.60249	0.80362	1.00372	1.2301
	2258	0.54947	--	--	0.40271	0.6027	0.80378	1.00423	1.23102
	2257	0.54972	--	--	0.40238	0.60244	0.80345	1.00351	1.23073
	2256	0.54996	--	--	0.40231	0.6027	0.80329	1.00405	1.22996
	2255	0.5502	--	--	0.40221	0.60244	0.80311	1.00388	1.23075
	2254	0.55045	--	--	0.4021	0.6022	0.803	1.00317	1.23058
	2253	0.55069	--	--	0.40198	0.60246	0.80295	1.00316	1.23101
	2252	0.55094	--	--	0.40187	0.60233	0.80286	1.00324	1.23027
	2251	0.55118	--	--	0.40162	0.60239	0.8027	1.00337	1.23086
	2250	0.55143	--	--	0.40165	0.60235	0.80285	1.00287	1.22989
	2249	0.55167	--	--	0.40146	0.60244	0.80271	1.00348	1.23058
	2248	0.55192	--	--	0.40161	0.60241	0.80291	1.00318	1.23048
	2247	0.55216	--	--	0.40148	0.60241	0.80308	1.00302	1.23038
	2246	0.55241	--	--	0.40147	0.60244	0.80308	1.00276	1.23078
	2245	0.55265	--	--	0.40133	0.60232	0.80296	1.00305	1.22954
	2244	0.5529	--	--	0.40117	0.6023	0.80277	1.0029	1.23091
	2243	0.55315	--	--	0.40121	0.60228	0.80307	1.00244	1.23038
	2242	0.55339	--	--	0.40124	0.60248	0.80281	1.00308	1.23098
	2241	0.55364	--	--	0.40116	0.60208	0.80286	1.00231	1.23032
	2240	0.55389	--	--	0.40114	0.60239	0.80315	1.00291	1.23113
	2239	0.55414	--	--	0.40115	0.60258	0.80323	1.00299	1.2307
	2238	0.55438	--	--	0.40094	0.60262	0.80276	1.00302	1.23083
	2237	0.55463	--	--	0.40112	0.60252	0.80312	1.00275	1.2314
	2236	0.55488	--	--	0.40102	0.60241	0.80304	1.00316	1.23051
	2235	0.55513	--	--	0.401	0.6022	0.80295	1.00227	1.23094
	2234	0.55538	--	--	0.40081	0.60246	0.80283	1.0028	1.23123
	2233	0.55562	--	--	0.40073	0.6025	0.80282	1.00259	1.23159
	2232	0.55587	--	--	0.40091	0.6023	0.80323	1.00252	1.23177
	2231	0.55612	--	--	0.40087	0.60242	0.80307	1.00292	1.23191
	2230	0.55637	--	--	0.40092	0.60239	0.803	1.00283	1.23167
	2229	0.55662	--	--	0.40078	0.60255	0.80287	1.0029	1.23338
	2228	0.55687	--	--	0.40086	0.60264	0.80301	1.00267	1.23368
	2227	0.55712	--	--	0.40064	0.60228	0.80246	1.00206	1.2338
	2226	0.55737	--	--	0.40053	0.60228	0.80228	1.00192	1.23571
	2225	0.55762	--	--	0.40041	0.60249	0.80216	1.00248	1.23481
	2224	0.55787	--	--	0.40045	0.60235	0.80209	1.00201	1.236
	2223	0.55812	--	--	0.4006	0.6025	0.80221	1.00215	1.23725
	2222	0.55838	--	--	0.40041	0.60245	0.80198	1.0016	1.23712
	2221	0.55863	--	--	0.40046	0.60266	0.80179	1.00183	1.23759
	2220	0.55888	--	--	0.40036	0.60244	0.8019	1.00199	1.23884
	2219	0.55913	--	--	0.40034	0.60253	0.80183	1.00119	1.23935
	2218	0.55938	--	--	0.40033	0.60241	0.80149	1.00124	1.24039
	2217	0.55963	--	--	0.40026	0.60246	0.80134	1.00134	1.24116
	2216	0.55989	--	--	0.4	0.60221	0.80114	1.00099	1.24084
	2215	0.56014	--	--	0.40007	0.60223	0.80148	1.00074	1.24181
	2214	0.56039	--	--	0.40015	0.60245	0.80123	1.00092	1.24226
	2213	0.56065	--	--	0.40016	0.60223	0.80131	1.0006	1.24301
	2212	0.5609	--	--	0.40011	0.6026	0.80151	1.00116	1.24335
	2211	0.56115	--	--	0.40004	0.6024	0.80116	1.00068	1.24268
	2210	0.56141	--	--	0.40027	0.60257	0.8017	1.00095	1.24343
	2209	0.56166	--	--	0.40023	0.60279	0.80176	1.00159	1.24354
	2208	0.56192	--	--	0.40015	0.60274	0.80178	1.00171	1.24318
	2207	0.56217	--	--	0.40022	0.60287	0.80223	1.00192	1.24265
	2206	0.56243	--	--	0.40042	0.60296	0.80265	1.00265	1.24189
	2205	0.56268	--	--	0.40064	0.60329	0.8033	1.00274	1.24164
	2204	0.56294	--	--	0.40085	0.60356	0.80381	1.00375	1.24
	2203	0.56319	--	--	0.40109	0.60361	0.80455	1.00413	1.23817
	2202	0.56345	--	--	0.40106	0.60353	0.80444	1.00426	1.2379
	2201	0.5637	--	--	0.40126	0.60406	0.8052	1.00529	1.23666
	2200	0.56396	--	--	0.40135	0.60426	0.80576	1.0058	1.2343
	2199	0.56422	--	--	0.40166	0.60433	0.80648	1.00663	1.2336
	2198	0.56447	--	--	0.40187	0.60456	0.80733	1.00734	1.23222
	2197	0.56473	--	--	0.40198	0.60469	0.80767	1.00748	1.23096
	2196	0.56499	--	--	0.40224	0.60495	0.80834	1.00869	1.23029
	2195	0.56524	--	--	0.40243	0.60496	0.80871	1.00893	1.2294
	2194	0.5655	--	--	0.40254	0.60486	0.80932	1.00887	1.2283
	2193	0.56576	--	--	0.40285	0.60552	0.80977	1.0101	1.22783
	2192	0.56602	--	--	0.403	0.60545	0.81	1.01052	1.2263
	2191	0.56628	--	--	0.40304	0.60553	0.81034	1.01077	1.22552
	2190	0.56653	--	--	0.40324	0.6057	0.81073	1.01108	1.2254
	2189	0.56679	--	--	0.40349	0.60575	0.81101	1.0115	1.22611
	2188	0.56705	--	--	0.40382	0.60581	0.81159	1.01179	1.22728
	2187	0.56731	--	--	0.40395	0.60606	0.81156	1.01234	1.22687
	2186	0.56757	--	--	0.40412	0.60615	0.81221	1.01276	1.22624
	2185	0.56783	--	--	0.40441	0.60672	0.81265	1.01391	1.22726
	2184	0.56809	--	--	0.40443	0.60663	0.81299	1.01375	1.22628
	2183	0.56835	--	--	0.40455	0.60685	0.81324	1.0141	1.2261
	2182	0.56861	--	--	0.40437	0.60681	0.8132	1.01421	1.2252
	2181	0.56887	--	--	0.40439	0.60688	0.81337	1.01424	1.22375
	2180	0.56913	--	--	0.40408	0.607	0.81333	1.01406	1.22429
	2179	0.56939	--	--	0.40434	0.60694	0.81389	1.01488	1.22441
	2178	0.56966	--	--	0.40443	0.60711	0.81393	1.01484	1.22284
	2177	0.56992	--	--	0.40453	0.60727	0.81426	1.01534	1.22323
	2176	0.57018	--	--	0.40462	0.60721	0.81437	1.01511	1.22366
	2175	0.57044	--	--	0.40477	0.60736	0.8144	1.01547	1.22453
	2174	0.5707	--	--	0.40506	0.60741	0.81497	1.01548	1.22558
	2173	0.57097	--	--	0.40513	0.60763	0.81482	1.01564	1.22689
	2172	0.57123	--	--	0.40543	0.60765	0.81505	1.01599	1.22875
	2171	0.57149	--	--	0.40565	0.60763	0.81504	1.01589	1.22972
	2170	0.57176	--	--	0.40588	0.60786	0.81529	1.01611	1.23077
	2169	0.57202	--	--	0.40615	0.6079	0.81542	1.01637	1.23238
	2168	0.57228	--	--	0.40634	0.60793	0.81564	1.01678	1.23317
	2167	0.57255	--	--	0.40652	0.60819	0.81581	1.01678	1.23475
	2166	0.57281	--	--	0.40647	0.60833	0.81585	1.01722	1.23411
	2165	0.57308	--	--	0.40641	0.60838	0.81611	1.01705	1.23486
	2164	0.57334	--	--	0.4063	0.60829	0.81609	1.01695	1.23396
	2163	0.57361	--	--	0.40633	0.6084	0.81619	1.01748	1.2324
	2162	0.57387	--	--	0.40611	0.60835	0.81621	1.01695	1.23171
	2161	0.57414	--	--	0.40624	0.60847	0.81687	1.01733	1.23078
	2160	0.5744	--	--	0.40599	0.60849	0.81651	1.01725	1.23015
	2159	0.57467	--	--	0.40598	0.6087	0.81684	1.0179	1.22926
	2158	0.57494	--	--	0.40587	0.6088	0.81697	1.01808	1.22869
	2157	0.5752	--	--	0.40582	0.60897	0.81699	1.01802	1.22916
	2156	0.57547	--	--	0.40597	0.60903	0.81745	1.01837	1.22832
	2155	0.57574	--	--	0.40571	0.60894	0.81692	1.0183	1.22817
	2154	0.576	--	--	0.40583	0.60896	0.81753	1.01835	1.22823
	2153	0.57627	--	--	0.40566	0.60938	0.81758	1.01849	1.22821
	2152	0.57654	--	--	0.40561	0.60935	0.81754	1.01916	1.22683
	2151	0.57681	--	--	0.40566	0.60952	0.81801	1.01903	1.22664
	2150	0.57707	--	--	0.40552	0.60954	0.81818	1.01923	1.22658
	2149	0.57734	--	--	0.40563	0.60975	0.8183	1.0194	1.22657
	2148	0.57761	--	--	0.40563	0.60955	0.81859	1.01915	1.22569
	2147	0.57788	--	--	0.40577	0.60989	0.81849	1.01989	1.22755
	2146	0.57815	--	--	0.40592	0.60994	0.81867	1.01986	1.22767
	2145	0.57842	--	--	0.40623	0.61007	0.8191	1.02041	1.22788
	2144	0.57869	--	--	0.4062	0.60993	0.819	1.01992	1.23029
	2143	0.57896	--	--	0.40649	0.61039	0.81946	1.02074	1.23032
	2142	0.57923	--	--	0.40633	0.61043	0.81924	1.02018	1.23113
	2141	0.5795	--	--	0.40658	0.61066	0.81939	1.0209	1.23098
	2140	0.57977	--	--	0.40631	0.6108	0.81945	1.021	1.23064
	2139	0.58004	--	--	0.4065	0.61067	0.81995	1.02117	1.22936
	2138	0.58031	--	--	0.40639	0.6106	0.81999	1.02085	1.22887
	2137	0.58058	--	--	0.40628	0.61088	0.82019	1.02092	1.2277
	2136	0.58086	--	--	0.40608	0.61076	0.82037	1.02095	1.22749
	2135	0.58113	--	--	0.40587	0.61112	0.82014	1.02153	1.22578
	2134	0.5814	--	--	0.40575	0.61112	0.82059	1.02142	1.22527
	2133	0.58167	--	--	0.40565	0.6112	0.82045	1.02166	1.22429
	2132	0.58195	--	--	0.40551	0.61129	0.82074	1.02163	1.22361
	2131	0.58222	--	--	0.40544	0.61147	0.82056	1.02228	1.2229
	2130	0.58249	--	--	0.40547	0.61148	0.82111	1.02205	1.22239
	2129	0.58277	--	--	0.40524	0.61158	0.82106	1.0224	1.22184
	2128	0.58304	--	--	0.40517	0.61184	0.82123	1.02244	1.22193
	2127	0.58331	--	--	0.40519	0.61174	0.82128	1.02234	1.2211
	2126	0.58359	--	--	0.40508	0.61222	0.82143	1.02262	1.22151
	2125	0.58386	--	--	0.40523	0.61198	0.82173	1.0228	1.22183
	2124	0.58414	--	--	0.40521	0.61225	0.8221	1.02302	1.22094
	2123	0.58441	--	--	0.40523	0.61237	0.82203	1.0233	1.2216
	2122	0.58469	--	--	0.40527	0.61253	0.82243	1.02382	1.2214
	2121	0.58496	--	--	0.40528	0.61255	0.82236	1.02326	1.22097
	2120	0.58524	--	--	0.40542	0.61271	0.82274	1.02367	1.22152
	2119	0.58552	--	--	0.40534	0.6127	0.82268	1.02384	1.22168
	2118	0.58579	--	--	0.40537	0.613	0.82307	1.02434	1.2217
	2117	0.58607	--	--	0.40536	0.6131	0.82283	1.02414	1.22188
	2116	0.58635	--	--	0.4054	0.61309	0.82304	1.02425	1.22187
	2115	0.58662	--	--	0.40557	0.61346	0.82348	1.02492	1.22137
	2114	0.5869	--	--	0.40543	0.61349	0.82333	1.02482	1.22178
	2113	0.58718	--	--	0.40562	0.61349	0.82418	1.02467	1.2224
	2112	0.58746	--	--	0.40565	0.61405	0.82394	1.0254	1.22233
	2111	0.58774	--	--	0.40559	0.61385	0.82428	1.0251	1.22173
	2110	0.58801	--	--	0.40553	0.6142	0.82416	1.0257	1.22233
	2109	0.58829	--	--	0.40567	0.61407	0.8245	1.02527	1.22211
	2108	0.58857	--	--	0.40564	0.61448	0.82469	1.02624	1.2226
	2107	0.58885	--	--	0.40587	0.61448	0.825	1.0257	1.22199
	2106	0.58913	--	--	0.40583	0.61454	0.82503	1.02608	1.22305
	2105	0.58941	--	--	0.40584	0.61482	0.82505	1.02611	1.22325
	2104	0.58969	--	--	0.40577	0.61454	0.82528	1.02625	1.22247
	2103	0.58997	--	--	0.40598	0.61515	0.82579	1.02677	1.22349
	2102	0.59025	--	--	0.40594	0.61531	0.82575	1.02704	1.22365
	2101	0.59053	--	--	0.40592	0.61533	0.82601	1.02695	1.22342
	2100	0.59081	--	--	0.40603	0.61529	0.82631	1.02692	1.22452
	2099	0.5911	--	--	0.40602	0.61565	0.82624	1.02752	1.22386
	2098	0.59138	--	--	0.40621	0.61579	0.82672	1.02732	1.22403
	2097	0.59166	--	--	0.40614	0.61602	0.82692	1.02745	1.22444
	2096	0.59194	--	--	0.40623	0.61606	0.82691	1.02775	1.22464
	2095	0.59222	--	--	0.40637	0.61645	0.82733	1.02824	1.22474
	2094	0.59251	--	--	0.40632	0.6167	0.8273	1.02818	1.22487
	2093	0.59279	--	--	0.40638	0.61647	0.82743	1.02852	1.22502
	2092	0.59307	--	--	0.40627	0.61694	0.8277	1.02859	1.22487
	2091	0.59336	--	--	0.40647	0.61684	0.82788	1.02857	1.22548
	2090	0.59364	--	--	0.4066	0.61733	0.82818	1.0296	1.22609
	2089	0.59393	--	--	0.40658	0.61735	0.82814	1.02898	1.22514
	2088	0.59421	--	--	0.40668	0.61754	0.8288	1.02958	1.22619
	2087	0.59449	--	--	0.40689	0.61766	0.82868	1.02933	1.22645
	2086	0.59478	--	--	0.40692	0.6179	0.82909	1.03027	1.22587
	2085	0.59506	--	--	0.40687	0.61795	0.82919	1.02958	1.2272
	2084	0.59535	--	--	0.40696	0.61807	0.82952	1.03002	1.22696
	2083	0.59564	--	--	0.40695	0.61837	0.82957	1.03045	1.22678
	2082	0.59592	--	--	0.407	0.61855	0.82994	1.03046	1.22742
	2081	0.59621	--	--	0.40705	0.61864	0.83043	1.03029	1.22755
	2080	0.5965	--	--	0.40724	0.61892	0.8304	1.03093	1.22765
	2079	0.59678	--	--	0.40715	0.61904	0.83059	1.03095	1.22753
	2078	0.59707	--	--	0.40732	0.61932	0.83088	1.03137	1.22739
	2077	0.59736	--	--	0.40733	0.61932	0.83079	1.03131	1.22785
	2076	0.59764	--	--	0.40736	0.6196	0.83116	1.03138	1.2277
	2075	0.59793	--	--	0.40755	0.61985	0.83144	1.03187	1.22815
	2074	0.59822	--	--	0.40761	0.62002	0.83151	1.03183	1.22906
	2073	0.59851	--	--	0.40761	0.6202	0.83179	1.03181	1.22935
	2072	0.5988	--	--	0.40778	0.62026	0.83218	1.0323	1.22871
	2071	0.59909	--	--	0.40786	0.6207	0.83251	1.03264	1.229
	2070	0.59938	--	--	0.40791	0.6205	0.83238	1.03228	1.2297
	2069	0.59967	--	--	0.40784	0.62098	0.83286	1.03298	1.23043
	2068	0.59996	--	--	0.40775	0.62098	0.83264	1.03296	1.23031
	2067	0.60025	--	--	0.40791	0.62139	0.83298	1.03343	1.23008
	2066	0.60054	--	--	0.40792	0.62161	0.833	1.03339	1.23062
	2065	0.60083	--	--	0.40802	0.62188	0.83367	1.03416	1.23063
	2064	0.60112	--	--	0.40825	0.62175	0.83383	1.03372	1.2311
	2063	0.60141	--	--	0.40828	0.62217	0.83368	1.03395	1.23109
	2062	0.6017	--	--	0.40829	0.62238	0.83411	1.03455	1.23151
	2061	0.60199	--	--	0.4085	0.6226	0.8346	1.03455	1.23152
	2060	0.60229	--	--	0.40852	0.62294	0.83458	1.03496	1.23221
	2059	0.60258	--	--	0.40876	0.6232	0.8351	1.03508	1.23248
	2058	0.60287	--	--	0.40871	0.62327	0.83539	1.03552	1.23282
	2057	0.60316	--	--	0.40881	0.62349	0.83534	1.03542	1.2327
	2056	0.60346	--	--	0.40896	0.62356	0.83557	1.036	1.23289
	2055	0.60375	--	--	0.40894	0.62392	0.83592	1.03586	1.23346
	2054	0.60405	--	--	0.40917	0.62421	0.83628	1.03623	1.23414
	2053	0.60434	--	--	0.40921	0.62431	0.83652	1.03605	1.23352
	2052	0.60463	--	--	0.40931	0.6247	0.83685	1.03662	1.23364
	2051	0.60493	--	--	0.40944	0.62485	0.83712	1.03668	1.23408
	2050	0.60522	--	--	0.40944	0.62502	0.83729	1.03678	1.23385
	2049	0.60552	--	--	0.40958	0.62538	0.83741	1.03725	1.23476
	2048	0.60582	--	--	0.40962	0.62563	0.83779	1.03734	1.235
	2047	0.60611	--	--	0.40962	0.62588	0.83793	1.03807	1.23444
	2046	0.60641	--	--	0.40974	0.62603	0.83821	1.03751	1.23504
	2045	0.6067	--	--	0.4098	0.62629	0.83842	1.03799	1.23539
	2044	0.607	--	--	0.41003	0.62654	0.83886	1.03832	1.23558
	2043	0.6073	--	--	0.41012	0.62658	0.83922	1.03807	1.23558
	2042	0.6076	--	--	0.41021	0.62701	0.83953	1.03878	1.23582
	2041	0.60789	--	--	0.41026	0.6272	0.83966	1.03874	1.23558
	2040	0.60819	--	--	0.41048	0.62754	0.8399	1.03901	1.23663
	2039	0.60849	--	--	0.41056	0.62781	0.84012	1.03962	1.23559
	2038	0.60879	--	--	0.4106	0.62793	0.84044	1.0397	1.23688
	2037	0.60909	--	--	0.41083	0.62834	0.84082	1.03995	1.23628
	2036	0.60939	--	--	0.41104	0.62837	0.84133	1.03998	1.23766
	2035	0.60969	--	--	0.41117	0.6291	0.84169	1.04032	1.23701
	2034	0.60999	--	--	0.41114	0.62912	0.84176	1.041	1.2376
	2033	0.61029	--	--	0.41146	0.62954	0.84198	1.04091	1.23794
	2032	0.61059	--	--	0.41159	0.62968	0.84251	1.04116	1.23869
	2031	0.61089	--	--	0.41161	0.62998	0.84253	1.04129	1.23872
	2030	0.61119	--	--	0.4118	0.63049	0.84297	1.04196	1.23914
	2029	0.61149	--	--	0.41178	0.63047	0.84286	1.04172	1.23949
	2028	0.61179	--	--	0.41207	0.63104	0.84357	1.04264	1.23869
	2027	0.61209	--	--	0.41212	0.63099	0.84387	1.04193	1.2391
	2026	0.61239	--	--	0.41227	0.63166	0.84421	1.04287	1.23944
	2025	0.6127	--	--	0.41223	0.63183	0.84415	1.04294	1.23966
	2024	0.613	--	--	0.41248	0.63213	0.84478	1.04308	1.24018
	2023	0.6133	--	--	0.4127	0.63241	0.84484	1.04362	1.24048
	2022	0.61361	--	--	0.41267	0.63253	0.84524	1.04342	1.24055
	2021	0.61391	--	--	0.4129	0.63305	0.84529	1.04417	1.24062
	2020	0.61421	--	--	0.41302	0.6333	0.84566	1.04403	1.24114
	2019	0.61452	--	--	0.4132	0.63333	0.84639	1.04415	1.24068
	2018	0.61482	--	--	0.41321	0.63384	0.84636	1.04466	1.24083
	2017	0.61513	--	--	0.41344	0.63397	0.84696	1.04488	1.24151
	2016	0.61543	--	--	0.41341	0.63428	0.84691	1.04466	1.24141
	2015	0.61574	--	--	0.41379	0.63469	0.84761	1.04544	1.24165
	2014	0.61604	--	--	0.41378	0.63499	0.8475	1.04576	1.24203
	2013	0.61635	--	--	0.41403	0.63506	0.84809	1.04541	1.24201
	2012	0.61666	--	--	0.41411	0.63572	0.84816	1.04606	1.24301
	2011	0.61696	--	--	0.41432	0.63605	0.84876	1.04671	1.2424
	2010	0.61727	--	--	0.4146	0.63634	0.84898	1.04666	1.24268
	2009	0.61758	--	--	0.41457	0.63663	0.84903	1.04696	1.24301
	2008	0.61788	--	--	0.41474	0.63708	0.84918	1.04721	1.24343
	2007	0.61819	--	--	0.4149	0.6372	0.84988	1.04717	1.24396
	2006	0.6185	--	--	0.41517	0.63763	0.85015	1.04753	1.24364
	2005	0.61881	--	--	0.41533	0.63813	0.85051	1.04801	1.24453
	2004	0.61912	--	--	0.41554	0.63837	0.85099	1.04816	1.24397
	2003	0.61943	--	--	0.41564	0.63869	0.85111	1.04867	1.24472
	2002	0.61974	--	--	0.41575	0.63897	0.85147	1.04871	1.2445
	2001	0.62004	--	--	0.41602	0.63935	0.85188	1.04879	1.24455
	2000	0.62036	0.01863	0.2031	0.41609	0.6397	0.85204	1.04946	1.24485
	1999	0.62067	0.01908	0.20332	0.41657	0.63993	0.85293	1.04926	1.2458
	1998	0.62098	0.01915	0.20296	0.41669	0.64048	0.85329	1.04974	1.24662
	1997	0.62129	0.0192	0.20296	0.41684	0.64074	0.85348	1.05029	1.24626
	1996	0.6216	0.01712	0.20257	0.41702	0.64093	0.85386	1.04962	1.24625
	1995	0.62191	0.01942	0.20279	0.41717	0.64128	0.85391	1.05042	1.24691
	1994	0.62222	0.01888	0.20276	0.41733	0.64181	0.85438	1.0505	1.24668
	1993	0.62253	0.01812	0.20278	0.41752	0.64186	0.85478	1.05035	1.24772
	1992	0.62285	0.01845	0.20283	0.4178	0.64237	0.85546	1.05105	1.24663
	1991	0.62316	0.01765	0.20241	0.41787	0.64269	0.85563	1.05129	1.24722
	1990	0.62347	0.02011	0.20238	0.41811	0.64335	0.85602	1.05153	1.24754
	1989	0.62379	0.0166	0.20206	0.41815	0.64341	0.85588	1.05159	1.24751
	1988	0.6241	0.01763	0.20193	0.4184	0.64381	0.85643	1.0518	1.24761
	1987	0.62441	0.01926	0.20196	0.41847	0.64431	0.85667	1.05245	1.24795
	1986	0.62473	0.01625	0.20168	0.41876	0.64456	0.85677	1.05194	1.24843
	1985	0.62504	0.01806	0.2019	0.41888	0.64511	0.85755	1.05253	1.24846
	1984	0.62536	0.016	0.20181	0.4191	0.64539	0.858	1.05262	1.24812
	1983	0.62567	0.01912	0.20191	0.41932	0.64561	0.85847	1.053	1.24865
	1982	0.62599	0.01714	0.20139	0.41951	0.64634	0.85832	1.05339	1.24943
	1981	0.6263	0.0172	0.20154	0.41967	0.64649	0.85886	1.05383	1.2488
	1980	0.62662	0.01713	0.20135	0.41996	0.64698	0.85921	1.05382	1.24887
	1979	0.62694	0.01724	0.20128	0.42008	0.64738	0.85938	1.05428	1.24964
	1978	0.62725	0.01798	0.20162	0.42032	0.6478	0.85981	1.05465	1.24891
	1977	0.62757	0.01719	0.20117	0.42044	0.6481	0.86006	1.05469	1.24987
	1976	0.62789	0.01858	0.20069	0.42072	0.64845	0.86035	1.05502	1.25015
	1975	0.62821	0.01658	0.20145	0.42105	0.64895	0.86092	1.05506	1.24893
	1974	0.62853	0.01514	0.20129	0.42122	0.64931	0.86121	1.05534	1.24947
	1973	0.62884	0.01595	0.20086	0.42137	0.64976	0.86128	1.05535	1.25041
	1972	0.62916	0.0157	0.20101	0.42168	0.65005	0.86168	1.05575	1.24918
	1971	0.62948	0.01591	0.20131	0.42195	0.65045	0.86221	1.05601	1.25042
	1970	0.6298	0.01633	0.2011	0.42223	0.65089	0.86258	1.05595	1.25119
	1969	0.63012	0.01564	0.20052	0.42222	0.65125	0.86247	1.0565	1.25103
	1968	0.63044	0.01454	0.2012	0.4226	0.65165	0.86306	1.05672	1.25128
	1967	0.63076	0.01537	0.20096	0.42281	0.65223	0.86348	1.05721	1.25185
	1966	0.63108	0.01493	0.20031	0.42291	0.65253	0.86317	1.05728	1.25197
	1965	0.6314	0.01546	0.2011	0.42334	0.65289	0.86392	1.057	1.2517
	1964	0.63173	0.01754	0.20057	0.42363	0.65342	0.86417	1.05785	1.25247
	1963	0.63205	0.01473	0.20062	0.42382	0.65372	0.86489	1.05797	1.25218
	1962	0.63237	0.01691	0.20094	0.42405	0.65409	0.86487	1.05811	1.25237
	1961	0.63269	0.01409	0.20087	0.42432	0.65464	0.8653	1.05845	1.2526
	1960	0.63302	0.01712	0.20075	0.42444	0.65499	0.86556	1.05851	1.253
	1959	0.63334	0.01582	0.20062	0.42487	0.65529	0.86604	1.05851	1.25293
	1958	0.63366	0.0149	0.20079	0.42495	0.65553	0.8662	1.05882	1.25296
	1957	0.63399	0.01695	0.20087	0.4254	0.65636	0.86656	1.05964	1.25415
	1956	0.63431	0.01518	0.20113	0.42569	0.65669	0.86713	1.05969	1.25286
	1955	0.63463	0.01381	0.20069	0.42598	0.6571	0.86735	1.05971	1.25386
	1954	0.63496	0.0153	0.20089	0.42624	0.65752	0.86768	1.05989	1.25327
	1953	0.63528	0.01415	0.20101	0.4266	0.65777	0.86806	1.05999	1.25399
	1952	0.63561	0.01546	0.20076	0.42685	0.65851	0.86831	1.06093	1.25455
	1951	0.63594	0.01452	0.20094	0.42716	0.65875	0.86871	1.06074	1.25509
	1950	0.63626	0.01519	0.20067	0.42741	0.65944	0.8688	1.06091	1.25498
	1949	0.63659	0.01437	0.20056	0.42756	0.65971	0.86913	1.06154	1.25498
	1948	0.63691	0.01405	0.20064	0.42786	0.66029	0.86923	1.06148	1.25588
	1947	0.63724	0.01507	0.20102	0.42836	0.66069	0.87003	1.06158	1.25471
	1946	0.63757	0.01505	0.20057	0.42844	0.66107	0.87001	1.06182	1.25578
	1945	0.6379	0.01448	0.20066	0.42876	0.66143	0.87023	1.06171	1.25526
	1944	0.63823	0.01476	0.20057	0.42919	0.662	0.87051	1.06213	1.25621
	1943	0.63855	0.01351	0.2	0.42928	0.66246	0.87057	1.06259	1.25605
	1942	0.63888	0.01373	0.20082	0.42977	0.66282	0.87108	1.06293	1.25596
	1941	0.63921	0.01407	0.20139	0.43023	0.66325	0.87195	1.063	1.25637
	1940	0.63954	0.0143	0.20066	0.4305	0.66378	0.87203	1.06367	1.25603
	1939	0.63987	0.01439	0.20124	0.43093	0.66437	0.87251	1.06403	1.25624
	1938	0.6402	0.01364	0.20092	0.43133	0.66463	0.87271	1.06347	1.25677
	1937	0.64053	0.01059	0.2007	0.43147	0.66488	0.87306	1.0636	1.25676
	1936	0.64086	0.01199	0.20105	0.43193	0.66567	0.87339	1.06427	1.25673
	1935	0.64119	0.01315	0.20113	0.43225	0.66567	0.8736	1.06374	1.25864
	1934	0.64153	0.01318	0.20106	0.43264	0.66629	0.87418	1.06428	1.25758
	1933	0.64186	0.01301	0.2007	0.4329	0.66666	0.87419	1.06451	1.25764
	1932	0.64219	0.01337	0.20085	0.43311	0.66754	0.87455	1.06526	1.25848
	1931	0.64252	0.01331	0.20106	0.43352	0.66761	0.87459	1.06508	1.25781
	1930	0.64285	0.01223	0.20073	0.43377	0.66836	0.87467	1.06582	1.25825
	1929	0.64319	0.01191	0.20103	0.43424	0.66869	0.87525	1.0661	1.25815
	1928	0.64352	0.01227	0.20102	0.43458	0.66916	0.8755	1.06575	1.25891
	1927	0.64386	0.01163	0.20097	0.43499	0.6697	0.87605	1.06629	1.25878
	1926	0.64419	0.01096	0.20089	0.4354	0.66996	0.87627	1.0663	1.25956
	1925	0.64452	0.01134	0.20141	0.43578	0.67008	0.87669	1.066	1.25904
	1924	0.64486	0.01236	0.20147	0.43604	0.67068	0.87679	1.067	1.25958
	1923	0.6452	0.01174	0.20121	0.43639	0.67124	0.87685	1.06713	1.26051
	1922	0.64553	0.01194	0.20006	0.43662	0.67141	0.87678	1.06706	1.25977
	1921	0.64587	0.01088	0.20105	0.43725	0.67196	0.8774	1.06703	1.26032
	1920	0.6462	0.00998	0.20036	0.43746	0.67276	0.87745	1.06792	1.2596
	1919	0.64654	0.0095	0.20062	0.43795	0.67289	0.87799	1.06751	1.2611
	1918	0.64688	0.00902	0.2006	0.43835	0.67386	0.87832	1.06847	1.26106
	1917	0.64721	0.01218	0.20132	0.43896	0.67392	0.87883	1.06775	1.26157
	1916	0.64755	0.01172	0.20146	0.43925	0.67404	0.87903	1.06756	1.26081
	1915	0.64789	0.01144	0.20081	0.43949	0.67479	0.87898	1.06841	1.26132
	1914	0.64823	0.01026	0.20062	0.43983	0.67544	0.87914	1.06871	1.26192
	1913	0.64857	0.01079	0.20105	0.44042	0.67574	0.87965	1.06871	1.26191
	1912	0.64891	0.00942	0.20114	0.44084	0.67629	0.87979	1.06931	1.26177
	1911	0.64925	0.00918	0.20051	0.44118	0.67704	0.8802	1.06951	1.26106
	1910	0.64959	0.01129	0.20146	0.44172	0.67678	0.88066	1.06889	1.26325
	1909	0.64993	0.01	0.2017	0.44211	0.67743	0.88097	1.06942	1.26241
	1908	0.65027	0.00966	0.20139	0.44242	0.67763	0.88109	1.06981	1.26214
	1907	0.65061	0.00875	0.20178	0.44288	0.67832	0.88148	1.06972	1.26091
	1906	0.65095	0.00771	0.20082	0.44317	0.67854	0.88121	1.06991	1.26126
	1905	0.65129	0.0063	0.20099	0.44357	0.67903	0.88145	1.06963	1.26263
	1904	0.65163	0.00667	0.20101	0.4442	0.67951	0.88164	1.0699	1.26179
	1903	0.65198	0.00634	0.20046	0.44444	0.67977	0.88155	1.07013	1.26181
	1902	0.65232	0.00684	0.20103	0.44492	0.68044	0.88203	1.07073	1.26162
	1901	0.65266	0.0063	0.20139	0.44551	0.68071	0.8825	1.07082	1.26247
	1900	0.65301	0.00377	0.20101	0.44584	0.68126	0.88254	1.0711	1.26036
	1899	0.65335	0.000970944	0.2007	0.44652	0.68175	0.8828	1.07152	1.26064
	1898	0.65369	0.00213	0.20141	0.44691	0.68187	0.88347	1.07069	1.26107
	1897	0.65404	0.00289	0.20137	0.44755	0.68274	0.88358	1.07152	1.26155
	1896	0.65438	0.00173	0.20217	0.44795	0.68308	0.88401	1.07189	1.26122
	1895	0.65473	0.0011	0.20087	0.44806	0.6833	0.88368	1.07156	1.25886
	1894	0.65507	0.000377191	0.20169	0.44863	0.68364	0.88414	1.07202	1.2593
	1893	0.65542	0.000276606	0.20139	0.44907	0.6839	0.88424	1.07154	1.25832
	1892	0.65577	0	0.20197	0.44974	0.68429	0.88502	1.07216	1.25975
	1891	0.65611	0.00070899	0.20176	0.4501	0.68474	0.88472	1.07212	1.26022
	1890	0.65646	0.00118	0.20156	0.45062	0.68541	0.88469	1.07292	1.26239
	1889	0.65681	0.00342	0.20151	0.45104	0.6861	0.88509	1.07331	1.26318
	1888	0.65716	0.00461	0.20142	0.45154	0.68619	0.88524	1.07311	1.26339
	1887	0.6575	0.00533	0.20221	0.45205	0.68629	0.88589	1.07281	1.26374
	1886	0.65785	0.00574	0.20208	0.45248	0.68668	0.88573	1.07251	1.26408
	1885	0.6582	0.00559	0.20266	0.45323	0.68732	0.88638	1.07345	1.26486
	1884	0.65855	0.00635	0.2023	0.45349	0.6877	0.88606	1.07364	1.26628
	1883	0.6589	0.0064	0.20226	0.45414	0.68824	0.8863	1.07424	1.26729
	1882	0.65925	0.00748	0.20353	0.4548	0.68831	0.88714	1.07361	1.26818
	1881	0.6596	0.00763	0.20234	0.45513	0.68893	0.88681	1.07447	1.26823
	1880	0.65995	0.00876	0.20245	0.45558	0.68928	0.88708	1.07433	1.26843
	1879	0.6603	0.01001	0.20253	0.45602	0.68962	0.88707	1.0746	1.26842
	1878	0.66065	0.00796	0.20301	0.45665	0.68997	0.8877	1.07478	1.26903
	1877	0.66101	0.00959	0.20299	0.45719	0.69043	0.88747	1.07482	1.26889
	1876	0.66136	0.00877	0.2032	0.45771	0.69055	0.8877	1.07487	1.26876
	1875	0.66171	0.00975	0.20268	0.45808	0.69096	0.88762	1.07523	1.26879
	1874	0.66207	0.00861	0.20286	0.45851	0.69121	0.88773	1.07501	1.26888
	1873	0.66242	0.00804	0.20245	0.45912	0.69176	0.8875	1.07525	1.26945
	1872	0.66277	0.00925	0.20256	0.45986	0.69224	0.88808	1.07594	1.27035
	1871	0.66313	0.00753	0.20251	0.46019	0.69242	0.88819	1.07558	1.27065
	1870	0.66348	0.00865	0.2023	0.46066	0.69322	0.88772	1.07658	1.27122
	1869	0.66384	0.00939	0.2022	0.46121	0.69318	0.8881	1.07569	1.27362
	1868	0.66419	0.00799	0.2035	0.46213	0.6937	0.88895	1.07638	1.27255
	1867	0.66455	0.01301	0.20265	0.4623	0.69406	0.88863	1.07629	1.27519
	1866	0.6649	0.00876	0.20217	0.46263	0.69426	0.88836	1.07649	1.27446
	1865	0.66526	0.01076	0.2039	0.46358	0.69448	0.88927	1.07687	1.27345
	1864	0.66562	0.0111	0.20353	0.46397	0.6949	0.88914	1.07692	1.27366
	1863	0.66597	0.00866	0.2049	0.46483	0.69534	0.88997	1.07737	1.27361
	1862	0.66633	0.01151	0.20446	0.46509	0.69566	0.88977	1.07745	1.27405
	1861	0.66669	0.00985	0.20439	0.46558	0.69559	0.88965	1.07706	1.27278
	1860	0.66705	0.00858	0.20462	0.46613	0.69608	0.88962	1.07751	1.27437
	1859	0.66741	0.01083	0.20392	0.46667	0.69628	0.88958	1.07723	1.27443
	1858	0.66777	0.01068	0.20466	0.46741	0.69681	0.89014	1.07785	1.27454
	1857	0.66813	0.0114	0.20487	0.46782	0.69693	0.89036	1.07743	1.2738
	1856	0.66849	0.01037	0.20475	0.46834	0.6974	0.89056	1.07838	1.27524
	1855	0.66885	0.01016	0.20471	0.46897	0.69796	0.8903	1.07873	1.27496
	1854	0.66921	0.00894	0.20499	0.46958	0.69792	0.89066	1.07798	1.27539
	1853	0.66957	0.01074	0.20451	0.46993	0.69817	0.89049	1.07835	1.27622
	1852	0.66993	0.00972	0.20477	0.47065	0.69846	0.89087	1.0781	1.27588
	1851	0.67029	0.0097	0.20606	0.47134	0.69897	0.89118	1.07903	1.27689
	1850	0.67065	0.01005	0.20601	0.47187	0.69921	0.89082	1.07896	1.27665
	1849	0.67102	0.01255	0.20655	0.4724	0.69947	0.89128	1.07988	1.27634
	1848	0.67138	0.00802	0.20551	0.47279	0.69945	0.89076	1.07869	1.27702
	1847	0.67174	0.00935	0.20585	0.47351	0.70013	0.89099	1.07948	1.27826
	1846	0.67211	0.01056	0.20574	0.47396	0.7005	0.89115	1.08003	1.2793
	1845	0.67247	0.01285	0.20671	0.4748	0.70054	0.89169	1.07951	1.27792
	1844	0.67284	0.0111	0.20723	0.47536	0.70064	0.89184	1.07955	1.27822
	1843	0.6732	0.01225	0.20668	0.47568	0.70076	0.89134	1.07967	1.27853
	1842	0.67357	0.01148	0.20719	0.47649	0.70105	0.8919	1.08011	1.28042
	1841	0.67393	0.01132	0.20719	0.47707	0.7011	0.89209	1.07956	1.27878
	1840	0.6743	0.01015	0.20715	0.47744	0.70157	0.89183	1.07981	1.27837
	1839	0.67467	0.01132	0.20736	0.47824	0.70187	0.89211	1.08012	1.28032
	1838	0.67503	0.01237	0.20781	0.47866	0.70198	0.89206	1.08068	1.28129
	1837	0.6754	0.00972	0.20709	0.47913	0.70228	0.89156	1.08064	1.28041
	1836	0.67577	0.01175	0.20746	0.47998	0.70259	0.89172	1.08072	1.2801
	1835	0.67614	0.01256	0.20746	0.48054	0.70275	0.89191	1.08059	1.28125
	1834	0.6765	0.01463	0.20752	0.48104	0.70285	0.89179	1.08048	1.28197
	1833	0.67687	0.01217	0.20873	0.48155	0.70317	0.89192	1.08105	1.28229
	1832	0.67724	0.0133	0.20877	0.48223	0.70319	0.89233	1.0808	1.28267
	1831	0.67761	0.01195	0.20919	0.48274	0.70346	0.89223	1.081	1.28231
	1830	0.67798	0.01201	0.20953	0.48359	0.7036	0.89251	1.08105	1.28213
	1829	0.67835	0.0117	0.20931	0.48406	0.70348	0.89255	1.08086	1.28355
	1828	0.67873	0.01205	0.2092	0.48435	0.7041	0.89213	1.08169	1.28415
	1827	0.6791	0.01116	0.20961	0.485	0.70407	0.89265	1.08112	1.28406
	1826	0.67947	0.01124	0.20953	0.48554	0.7042	0.89231	1.08164	1.28591
	1825	0.67984	0.01408	0.21099	0.4866	0.70438	0.89298	1.08112	1.28531
	1824	0.68021	0.014	0.21074	0.48691	0.70472	0.89251	1.08235	1.28593
	1823	0.68059	0.01481	0.21123	0.48757	0.70504	0.89299	1.08261	1.28584
	1822	0.68096	0.01362	0.21204	0.48823	0.70562	0.89353	1.08359	1.28682
	1821	0.68133	0.01352	0.21181	0.48871	0.7055	0.89311	1.08315	1.28627
	1820	0.68171	0.01588	0.21109	0.48923	0.70554	0.89263	1.08258	1.28784
	1819	0.68208	0.01338	0.21237	0.49003	0.70516	0.89303	1.08213	1.28769
	1818	0.68246	0.0156	0.21165	0.49012	0.7052	0.89251	1.08232	1.28702
	1817	0.68283	0.01516	0.21216	0.49083	0.70548	0.89272	1.08249	1.28783
	1816	0.68321	0.01271	0.21304	0.4917	0.7058	0.89307	1.08289	1.28729
	1815	0.68359	0.01717	0.21288	0.49203	0.7059	0.89272	1.08303	1.28905
	1814	0.68396	0.01412	0.21333	0.49267	0.70604	0.89266	1.08315	1.28852
	1813	0.68434	0.01497	0.21382	0.49331	0.70615	0.89308	1.08345	1.28958
	1812	0.68472	0.01541	0.21326	0.4938	0.70636	0.8926	1.08328	1.28906
	1811	0.6851	0.01741	0.21451	0.49447	0.70656	0.89333	1.08397	1.28894
	1810	0.68548	0.01777	0.21417	0.49499	0.70666	0.89316	1.08398	1.28922
	1809	0.68585	0.01619	0.21513	0.49565	0.70658	0.89333	1.08378	1.29032
	1808	0.68623	0.0171	0.21534	0.49615	0.70665	0.89339	1.0844	1.29145
	1807	0.68661	0.01672	0.21521	0.4967	0.70684	0.89311	1.08409	1.2907
	1806	0.68699	0.01782	0.21589	0.49729	0.70697	0.89352	1.0843	1.29183
	1805	0.68737	0.01647	0.21597	0.49793	0.70696	0.89319	1.08437	1.29141
	1804	0.68775	0.0159	0.21614	0.49848	0.70718	0.89344	1.08473	1.29281
	1803	0.68814	0.0175	0.2164	0.49888	0.7072	0.89304	1.08477	1.29283
	1802	0.68852	0.0162	0.21752	0.49953	0.70719	0.89347	1.0849	1.29243
	1801	0.6889	0.01736	0.21729	0.49997	0.70684	0.89314	1.08462	1.29305
	1800	0.68928	0.01457	0.21759	0.50062	0.70731	0.89339	1.08505	1.29319
	1799	0.68967	0.01767	0.21792	0.50128	0.70754	0.89345	1.08558	1.29432
	1798	0.69005	0.01653	0.21902	0.5018	0.70728	0.89348	1.08535	1.29386
	1797	0.69043	0.01662	0.21937	0.50248	0.7074	0.89361	1.08549	1.29516
	1796	0.69082	0.01744	0.21981	0.50302	0.70763	0.89351	1.08605	1.29478
	1795	0.6912	0.0181	0.21955	0.50332	0.70767	0.89331	1.0862	1.29581
	1794	0.69159	0.01947	0.21979	0.50389	0.70747	0.89338	1.0862	1.29506
	1793	0.69197	0.01767	0.2205	0.50438	0.7077	0.89355	1.08634	1.29589
	1792	0.69236	0.01802	0.22042	0.50497	0.70752	0.89331	1.08602	1.29604
	1791	0.69275	0.01839	0.22065	0.50547	0.70762	0.89345	1.08675	1.29662
	1790	0.69313	0.0177	0.22129	0.5059	0.70778	0.89311	1.08711	1.29754
	1789	0.69352	0.01823	0.22149	0.50641	0.70778	0.89325	1.08676	1.29761
	1788	0.69391	0.01844	0.22188	0.50711	0.7077	0.89306	1.08682	1.29795
	1787	0.6943	0.0207	0.22232	0.50755	0.70767	0.89334	1.08694	1.29811
	1786	0.69469	0.01901	0.22328	0.50816	0.70783	0.8934	1.08715	1.2988
	1785	0.69508	0.01915	0.22364	0.50869	0.70733	0.89353	1.08695	1.29871
	1784	0.69547	0.02102	0.22469	0.50936	0.7078	0.89391	1.08751	1.30018
	1783	0.69586	0.02004	0.22411	0.50969	0.70773	0.89331	1.08789	1.29978
	1782	0.69625	0.02055	0.22516	0.51022	0.70773	0.89358	1.08801	1.3003
	1781	0.69664	0.02024	0.22514	0.51074	0.70766	0.89353	1.0882	1.3002
	1780	0.69703	0.02158	0.22614	0.51139	0.70769	0.89351	1.08794	1.30057
	1779	0.69742	0.01956	0.22617	0.51189	0.70757	0.89344	1.08822	1.30232
	1778	0.69781	0.0212	0.22681	0.51243	0.70784	0.89353	1.08894	1.30166
	1777	0.6982	0.02013	0.22772	0.51285	0.70766	0.89354	1.08859	1.30314
	1776	0.6986	0.02198	0.22775	0.51347	0.7079	0.89331	1.08942	1.30338
	1775	0.69899	0.02273	0.22851	0.51391	0.70772	0.8935	1.08893	1.30328
	1774	0.69939	0.02071	0.22896	0.51453	0.70782	0.89365	1.08941	1.30474
	1773	0.69978	0.02338	0.2299	0.51506	0.70764	0.89369	1.08934	1.30426
	1772	0.70017	0.02249	0.23036	0.51549	0.70751	0.89368	1.09008	1.30646
	1771	0.70057	0.02253	0.23122	0.51605	0.70747	0.89388	1.09017	1.30633
	1770	0.70097	0.02408	0.23146	0.51641	0.70761	0.89365	1.08997	1.30612
	1769	0.70136	0.02414	0.23234	0.51701	0.70748	0.89381	1.09031	1.30676
	1768	0.70176	0.02292	0.23314	0.51737	0.70744	0.89371	1.09042	1.30738
	1767	0.70216	0.02321	0.23359	0.51793	0.70736	0.89373	1.09093	1.30735
	1766	0.70255	0.02366	0.23427	0.51828	0.70739	0.89379	1.09105	1.30766
	1765	0.70295	0.02343	0.23533	0.51887	0.7073	0.89391	1.09136	1.30888
	1764	0.70335	0.02378	0.23552	0.51909	0.70752	0.89382	1.09185	1.30764
	1763	0.70375	0.02588	0.23604	0.51966	0.70737	0.89368	1.09212	1.30957
	1762	0.70415	0.02243	0.23703	0.52021	0.70716	0.89411	1.09202	1.3082
	1761	0.70455	0.02577	0.23749	0.52048	0.70723	0.89394	1.09217	1.30953
	1760	0.70495	0.02199	0.23748	0.52094	0.70711	0.89371	1.09209	1.30955
	1759	0.70535	0.02472	0.23858	0.52129	0.70719	0.89402	1.09232	1.31066
	1758	0.70575	0.02302	0.23898	0.52181	0.70686	0.89395	1.09285	1.31012
	1757	0.70615	0.02338	0.23926	0.52202	0.70693	0.89379	1.09312	1.31045
	1756	0.70655	0.0253	0.24006	0.52246	0.70662	0.89377	1.09307	1.31102
	1755	0.70696	0.02389	0.24	0.52286	0.70659	0.89403	1.09331	1.31123
	1754	0.70736	0.02623	0.24078	0.52337	0.70673	0.89411	1.09355	1.31168
	1753	0.70776	0.02371	0.24088	0.52359	0.70636	0.89374	1.09381	1.31228
	1752	0.70817	0.02601	0.24203	0.524	0.70649	0.89441	1.09435	1.31322
	1751	0.70857	0.02441	0.24242	0.52451	0.7063	0.89404	1.09436	1.31362
	1750	0.70898	0.02502	0.24287	0.52491	0.7063	0.89418	1.09433	1.31381
	1749	0.70938	0.02659	0.24309	0.52504	0.70603	0.89395	1.0943	1.3143
	1748	0.70979	0.0259	0.24404	0.52565	0.70622	0.89457	1.09523	1.31497
	1747	0.71019	0.02621	0.24491	0.52598	0.70577	0.89462	1.09497	1.31522
	1746	0.7106	0.02471	0.24517	0.52624	0.70582	0.89439	1.09492	1.3159
	1745	0.71101	0.02564	0.24581	0.52659	0.70555	0.89439	1.09517	1.31652
	1744	0.71142	0.02588	0.24627	0.52685	0.70568	0.89434	1.09613	1.31632
	1743	0.71182	0.02702	0.24758	0.52742	0.70587	0.8949	1.0965	1.31682
	1742	0.71223	0.02736	0.24777	0.52764	0.70537	0.89432	1.09633	1.31655
	1741	0.71264	0.02578	0.24871	0.52796	0.7055	0.89497	1.097	1.31792
	1740	0.71305	0.02738	0.2502	0.52851	0.70518	0.895	1.0968	1.31729
	1739	0.71346	0.02685	0.25059	0.5286	0.70526	0.8951	1.09747	1.31885
	1738	0.71387	0.02701	0.2516	0.52899	0.70502	0.89499	1.09754	1.31783
	1737	0.71428	0.02753	0.25257	0.52934	0.70502	0.8952	1.09792	1.3186
	1736	0.71469	0.02813	0.25285	0.52968	0.70515	0.8953	1.09815	1.3187
	1735	0.71511	0.02688	0.2544	0.53014	0.70475	0.89532	1.09819	1.31888
	1734	0.71552	0.02909	0.25589	0.53035	0.70516	0.8956	1.09902	1.32106
	1733	0.71593	0.0288	0.25674	0.53073	0.7045	0.89553	1.099	1.32072
	1732	0.71635	0.03072	0.25738	0.53107	0.70472	0.89572	1.09924	1.32159
	1731	0.71676	0.02879	0.25887	0.53144	0.70462	0.89574	1.09955	1.32143
	1730	0.71717	0.03087	0.26057	0.53191	0.70446	0.89639	1.10029	1.32234
	1729	0.71759	0.03003	0.2605	0.53196	0.70441	0.89596	1.10031	1.32257
	1728	0.718	0.03353	0.26232	0.53241	0.70435	0.8963	1.10067	1.32295
	1727	0.71842	0.03225	0.26252	0.53251	0.70445	0.89643	1.10101	1.32338
	1726	0.71884	0.03242	0.26372	0.5329	0.70447	0.89661	1.10185	1.32356
	1725	0.71925	0.03174	0.26431	0.53314	0.70403	0.89679	1.10185	1.32425
	1724	0.71967	0.03098	0.26551	0.53338	0.704	0.89678	1.10175	1.32372
	1723	0.72009	0.03409	0.26558	0.53347	0.70415	0.89689	1.1028	1.32467
	1722	0.72051	0.02987	0.26704	0.53383	0.70376	0.89731	1.10248	1.32434
	1721	0.72092	0.03407	0.26718	0.53388	0.70383	0.89734	1.10322	1.32536
	1720	0.72134	0.03137	0.26812	0.53416	0.70361	0.8974	1.1029	1.32497
	1719	0.72176	0.03234	0.26839	0.53411	0.70371	0.89728	1.10415	1.32554
	1718	0.72218	0.03284	0.26954	0.53436	0.70354	0.89765	1.10384	1.32536
	1717	0.7226	0.03243	0.27013	0.53453	0.70314	0.89764	1.10416	1.32486
	1716	0.72302	0.03453	0.27064	0.53472	0.70343	0.8977	1.10456	1.32687
	1715	0.72345	0.03061	0.27204	0.53501	0.7032	0.89823	1.10498	1.32586
	1714	0.72387	0.03482	0.27223	0.53497	0.70299	0.89801	1.10504	1.32856
	1713	0.72429	0.03292	0.27356	0.53525	0.70291	0.89824	1.10509	1.32726
	1712	0.72471	0.03548	0.27418	0.53549	0.70288	0.89873	1.10593	1.32858
	1711	0.72514	0.03356	0.27468	0.53567	0.70273	0.89862	1.1059	1.32944
	1710	0.72556	0.03374	0.27537	0.53581	0.70267	0.89861	1.10632	1.32895
	1709	0.72599	0.03726	0.27571	0.53589	0.70285	0.89885	1.10719	1.33162
	1708	0.72641	0.03295	0.27671	0.53631	0.70242	0.89892	1.10678	1.33098
	1707	0.72684	0.03632	0.27778	0.53649	0.70241	0.8995	1.10744	1.33294
	1706	0.72726	0.0361	0.27887	0.53686	0.70215	0.89944	1.10745	1.33344
	1705	0.72769	0.03874	0.2795	0.53701	0.70239	0.89998	1.10838	1.33454
	1704	0.72812	0.0405	0.28126	0.53731	0.70245	0.90042	1.10895	1.33531
	1703	0.72854	0.03903	0.28157	0.53751	0.70217	0.90063	1.10882	1.33689
	1702	0.72897	0.04052	0.28217	0.53773	0.70222	0.90079	1.10938	1.33728
	1701	0.7294	0.04106	0.28308	0.53769	0.70196	0.90094	1.10948	1.33741
	1700	0.72983	0.04251	0.28332	0.53766	0.70214	0.90094	1.11025	1.33821
	1699	0.73026	0.04108	0.28478	0.53788	0.70184	0.90152	1.11024	1.33805
	1698	0.73069	0.04241	0.2851	0.53779	0.70187	0.90149	1.11061	1.33909
	1697	0.73112	0.04287	0.28649	0.53819	0.70186	0.90187	1.11127	1.33953
	1696	0.73155	0.04296	0.28647	0.53798	0.70185	0.90159	1.11185	1.33969
	1695	0.73198	0.04397	0.28907	0.53848	0.70178	0.90263	1.11207	1.34096
	1694	0.73241	0.04402	0.28934	0.53852	0.70154	0.90269	1.11221	1.34127
	1693	0.73285	0.04647	0.29002	0.53854	0.70187	0.90285	1.11331	1.34243
	1692	0.73328	0.04396	0.29114	0.53868	0.7015	0.90333	1.11303	1.34259
	1691	0.73371	0.04542	0.2919	0.53857	0.70147	0.90317	1.11325	1.34242
	1690	0.73415	0.04605	0.2934	0.53877	0.70167	0.90378	1.11402	1.34291
	1689	0.73458	0.04494	0.29392	0.5387	0.70126	0.90386	1.11393	1.34334
	1688	0.73502	0.04679	0.29465	0.53871	0.70151	0.90436	1.11483	1.34388
	1687	0.73545	0.04348	0.29572	0.53886	0.70123	0.90439	1.11486	1.34467
	1686	0.73589	0.04662	0.29661	0.5389	0.7015	0.90477	1.11551	1.34472
	1685	0.73633	0.04693	0.29747	0.53888	0.70143	0.90507	1.11589	1.34526
	1684	0.73676	0.04696	0.29917	0.53916	0.7014	0.90564	1.11607	1.34598
	1683	0.7372	0.04971	0.29982	0.53919	0.70143	0.90582	1.117	1.3472
	1682	0.73764	0.04866	0.30105	0.53942	0.70137	0.90618	1.11713	1.34821
	1681	0.73808	0.05116	0.30173	0.53934	0.70156	0.90632	1.11783	1.34919
	1680	0.73852	0.05049	0.30283	0.53948	0.70138	0.90671	1.11804	1.35016
	1679	0.73896	0.05146	0.30422	0.53961	0.70157	0.90719	1.11873	1.3503
	1678	0.7394	0.0522	0.3049	0.53953	0.70156	0.90755	1.11915	1.34978
	1677	0.73984	0.05287	0.30563	0.53948	0.70155	0.9075	1.1196	1.35032
	1676	0.74028	0.05295	0.30767	0.53945	0.70173	0.90855	1.12011	1.35069
	1675	0.74072	0.05259	0.30839	0.53951	0.70139	0.90854	1.12008	1.35101
	1674	0.74116	0.05328	0.3096	0.53949	0.70148	0.90905	1.12076	1.35083
	1673	0.74161	0.05116	0.31058	0.53932	0.70172	0.90932	1.12137	1.35112
	1672	0.74205	0.05194	0.31188	0.5393	0.70154	0.90976	1.12161	1.34972
	1671	0.7425	0.05299	0.31245	0.53888	0.70173	0.90985	1.1221	1.35067
	1670	0.74294	0.05055	0.31353	0.5389	0.70194	0.91005	1.12284	1.34924
	1669	0.74339	0.05364	0.3152	0.53877	0.70181	0.9108	1.12284	1.34898
	1668	0.74383	0.05149	0.31569	0.53858	0.702	0.91129	1.12349	1.34869
	1667	0.74428	0.05166	0.31666	0.53844	0.70203	0.91142	1.12425	1.34776
	1666	0.74472	0.05069	0.31771	0.53819	0.70217	0.91202	1.12469	1.34846
	1665	0.74517	0.05107	0.31897	0.53813	0.70207	0.91227	1.12445	1.34763
	1664	0.74562	0.05042	0.32039	0.53796	0.70239	0.91282	1.1255	1.34725
	1663	0.74607	0.05046	0.3213	0.53796	0.70223	0.91328	1.12573	1.34691
	1662	0.74652	0.04988	0.32188	0.53757	0.70255	0.91348	1.12656	1.34641
	1661	0.74697	0.051	0.32291	0.53741	0.70276	0.91415	1.127	1.346
	1660	0.74742	0.0498	0.32465	0.53731	0.70275	0.91459	1.1275	1.34607
	1659	0.74787	0.04917	0.32541	0.53714	0.70284	0.91504	1.12777	1.34501
	1658	0.74832	0.05202	0.32669	0.53693	0.703	0.91532	1.12833	1.34499
	1657	0.74877	0.05093	0.32783	0.53685	0.70321	0.91566	1.12884	1.34512
	1656	0.74922	0.04946	0.32892	0.53687	0.70322	0.91636	1.12936	1.34498
	1655	0.74967	0.05111	0.32966	0.53656	0.70339	0.91672	1.12962	1.34526
	1654	0.75013	0.04901	0.33098	0.53651	0.70364	0.91713	1.13049	1.34517
	1653	0.75058	0.05275	0.33207	0.53638	0.70342	0.91769	1.13045	1.34516
	1652	0.75104	0.0511	0.33313	0.53635	0.70391	0.91811	1.13135	1.34539
	1651	0.75149	0.05179	0.33469	0.53626	0.70424	0.91869	1.13222	1.34591
	1650	0.75195	0.05323	0.33521	0.53602	0.70416	0.91909	1.13235	1.34587
	1649	0.7524	0.05411	0.3366	0.53604	0.70455	0.91946	1.1329	1.34656
	1648	0.75286	0.05438	0.33769	0.53599	0.7046	0.92029	1.13331	1.34708
	1647	0.75332	0.05325	0.33938	0.53601	0.70492	0.92098	1.13429	1.34734
	1646	0.75377	0.0563	0.33994	0.53588	0.70489	0.92135	1.13449	1.34797
	1645	0.75423	0.05631	0.34166	0.53592	0.70549	0.92238	1.13519	1.34841
	1644	0.75469	0.05781	0.34296	0.53576	0.70544	0.92258	1.13539	1.34852
	1643	0.75515	0.0556	0.34347	0.53576	0.7058	0.92304	1.13593	1.34903
	1642	0.75561	0.0572	0.34451	0.53553	0.70591	0.92337	1.13655	1.34931
	1641	0.75607	0.0599	0.346	0.53545	0.70617	0.92414	1.13675	1.34933
	1640	0.75653	0.05803	0.34665	0.53528	0.70634	0.92445	1.13735	1.34891
	1639	0.75699	0.05946	0.34754	0.53512	0.7067	0.92514	1.13821	1.34989
	1638	0.75745	0.06	0.34897	0.53499	0.70675	0.92557	1.13862	1.34969
	1637	0.75792	0.06279	0.34984	0.53485	0.70743	0.9262	1.13925	1.35118
	1636	0.75838	0.06224	0.35117	0.5349	0.70759	0.92691	1.13978	1.35065
	1635	0.75884	0.06122	0.35225	0.53463	0.70779	0.92756	1.14052	1.35183
	1634	0.75931	0.06413	0.3536	0.53466	0.70806	0.928	1.14055	1.35095
	1633	0.75977	0.06171	0.35406	0.5345	0.7083	0.92866	1.14146	1.35222
	1632	0.76024	0.06663	0.35554	0.53428	0.70889	0.92901	1.14187	1.3521
	1631	0.76071	0.06527	0.35646	0.53414	0.70896	0.9295	1.14226	1.35251
	1630	0.76117	0.06451	0.35783	0.53402	0.70936	0.93035	1.14281	1.35296
	1629	0.76164	0.06564	0.35858	0.53391	0.70967	0.93075	1.14352	1.35224
	1628	0.76211	0.06591	0.35988	0.53375	0.71004	0.93151	1.14433	1.35327
	1627	0.76258	0.06964	0.36138	0.53376	0.71057	0.93229	1.14501	1.3533
	1626	0.76304	0.06894	0.36241	0.53368	0.71074	0.93289	1.14514	1.35444
	1625	0.76351	0.06974	0.3635	0.53355	0.71115	0.93365	1.14564	1.35405
	1624	0.76398	0.07074	0.36411	0.53338	0.71148	0.93394	1.14643	1.35434
	1623	0.76445	0.06956	0.36567	0.53333	0.71209	0.93475	1.14694	1.35385
	1622	0.76493	0.07197	0.36665	0.53317	0.71219	0.9355	1.14727	1.35466
	1621	0.7654	0.07048	0.36715	0.53296	0.71257	0.93599	1.1478	1.35562
	1620	0.76587	0.07355	0.36857	0.53275	0.71306	0.93623	1.14851	1.35445
	1619	0.76634	0.0745	0.36896	0.53254	0.71343	0.93719	1.14907	1.35509
	1618	0.76682	0.0746	0.3707	0.53263	0.71382	0.93809	1.14958	1.35499
	1617	0.76729	0.07483	0.37176	0.53243	0.71405	0.93834	1.14974	1.35679
	1616	0.76777	0.07547	0.37243	0.53241	0.71471	0.93929	1.15029	1.35608
	1615	0.76824	0.07582	0.37415	0.53229	0.71522	0.93987	1.15123	1.3565
	1614	0.76872	0.07627	0.37445	0.53207	0.71557	0.94043	1.15156	1.3565
	1613	0.76919	0.07924	0.37487	0.53182	0.71593	0.94093	1.15169	1.35654
	1612	0.76967	0.07842	0.3764	0.53183	0.71651	0.94157	1.15251	1.35711
	1611	0.77015	0.0801	0.37793	0.53188	0.71692	0.94264	1.15312	1.35711
	1610	0.77063	0.08167	0.37857	0.53158	0.71753	0.94299	1.15378	1.35775
	1609	0.77111	0.08178	0.37919	0.5315	0.71786	0.94346	1.15411	1.35757
	1608	0.77159	0.08307	0.38065	0.53142	0.7183	0.94451	1.15475	1.35918
	1607	0.77207	0.0832	0.38163	0.53137	0.71903	0.94494	1.15538	1.35829
	1606	0.77255	0.08451	0.38219	0.53117	0.71937	0.94564	1.1558	1.35937
	1605	0.77303	0.08449	0.3836	0.53122	0.71978	0.94644	1.15603	1.35906
	1604	0.77351	0.08637	0.38404	0.53089	0.7206	0.94673	1.15673	1.35977
	1603	0.77399	0.08911	0.38541	0.53097	0.72089	0.94776	1.15718	1.36013
	1602	0.77448	0.08915	0.38627	0.53081	0.72143	0.94834	1.15776	1.36019
	1601	0.77496	0.09123	0.38703	0.53067	0.72188	0.949	1.15811	1.36066
	1600	0.77544	0.09105	0.38835	0.53068	0.72242	0.94978	1.15895	1.36051
	1599	0.77593	0.09211	0.38904	0.53051	0.72307	0.95029	1.15942	1.36132
	1598	0.77641	0.0905	0.38962	0.5305	0.72347	0.95104	1.15934	1.3621
	1597	0.7769	0.09361	0.39048	0.53033	0.7245	0.95184	1.1607	1.36214
	1596	0.77739	0.09375	0.39171	0.53022	0.72497	0.95211	1.16097	1.36265
	1595	0.77787	0.09571	0.39228	0.53021	0.72531	0.95314	1.16141	1.36281
	1594	0.77836	0.09798	0.39299	0.53009	0.72622	0.95353	1.16228	1.36265
	1593	0.77885	0.09772	0.39374	0.53001	0.72658	0.95422	1.16257	1.36359
	1592	0.77934	0.09867	0.39516	0.52995	0.7272	0.95508	1.16311	1.36368
	1591	0.77983	0.09881	0.39552	0.52995	0.72767	0.9558	1.16321	1.36354
	1590	0.78032	0.10142	0.39602	0.52982	0.72833	0.9564	1.16411	1.36377
	1589	0.78081	0.10365	0.3975	0.52989	0.72915	0.9572	1.16444	1.36423
	1588	0.7813	0.10443	0.39847	0.52983	0.72965	0.95772	1.16472	1.3652
	1587	0.7818	0.10456	0.39928	0.52991	0.73032	0.95859	1.16534	1.36482
	1586	0.78229	0.10529	0.4002	0.52978	0.73109	0.95962	1.16585	1.36523
	1585	0.78278	0.10604	0.40113	0.52964	0.73173	0.96007	1.16689	1.36637
	1584	0.78328	0.10708	0.40134	0.52954	0.73244	0.96061	1.16712	1.36538
	1583	0.78377	0.10775	0.40195	0.52952	0.73296	0.96096	1.1678	1.36696
	1582	0.78427	0.10969	0.40335	0.52974	0.73372	0.96199	1.16774	1.36673
	1581	0.78476	0.1109	0.40324	0.5295	0.73402	0.96259	1.16819	1.367
	1580	0.78526	0.11254	0.40455	0.52955	0.73493	0.96366	1.16862	1.36757
	1579	0.78576	0.1108	0.40512	0.52953	0.73568	0.96387	1.16932	1.36735
	1578	0.78625	0.11586	0.40591	0.52956	0.73652	0.96478	1.17023	1.36838
	1577	0.78675	0.11577	0.40641	0.52951	0.73713	0.96534	1.17031	1.36767
	1576	0.78725	0.11632	0.40746	0.52951	0.7377	0.96611	1.17065	1.36895
	1575	0.78775	0.11888	0.40806	0.52951	0.73839	0.96669	1.17111	1.36865
	1574	0.78825	0.12141	0.40815	0.52919	0.73934	0.96703	1.17213	1.36963
	1573	0.78875	0.12113	0.40932	0.52958	0.73999	0.96791	1.17214	1.36892
	1572	0.78926	0.1209	0.40953	0.52937	0.74044	0.96849	1.17225	1.36934
	1571	0.78976	0.12294	0.41087	0.52965	0.74132	0.96941	1.17299	1.37035
	1570	0.79026	0.12562	0.411	0.52956	0.7419	0.96997	1.17328	1.37045
	1569	0.79076	0.12519	0.41204	0.52963	0.7428	0.97069	1.17393	1.37066
	1568	0.79127	0.12672	0.41284	0.52975	0.74375	0.97155	1.17439	1.37056
	1567	0.79177	0.12705	0.41328	0.52977	0.7443	0.97207	1.1748	1.37114
	1566	0.79228	0.12963	0.41324	0.52964	0.745	0.97261	1.17512	1.37133
	1565	0.79279	0.12855	0.41423	0.52982	0.74565	0.97338	1.17551	1.37175
	1564	0.79329	0.1327	0.41487	0.52999	0.7467	0.9741	1.17597	1.37166
	1563	0.7938	0.13312	0.4152	0.52996	0.74719	0.97452	1.17609	1.37299
	1562	0.79431	0.13517	0.41532	0.52999	0.74817	0.97505	1.17669	1.37265
	1561	0.79482	0.13623	0.41617	0.5301	0.74892	0.97562	1.17725	1.37313
	1560	0.79533	0.13525	0.41729	0.53026	0.74968	0.97664	1.17776	1.373
	1559	0.79584	0.13747	0.4171	0.53016	0.7504	0.97686	1.1781	1.37392
	1558	0.79635	0.13875	0.41746	0.53038	0.75124	0.97763	1.17872	1.37388
	1557	0.79686	0.14078	0.41873	0.5306	0.75215	0.97832	1.17903	1.37422
	1556	0.79737	0.14033	0.41866	0.53069	0.75253	0.97884	1.17908	1.37503
	1555	0.79788	0.14457	0.41909	0.53078	0.75346	0.97943	1.17972	1.37512
	1554	0.7984	0.14486	0.41967	0.53089	0.75429	0.98009	1.18038	1.37643
	1553	0.79891	0.14586	0.42048	0.53107	0.7552	0.98081	1.18032	1.37567
	1552	0.79943	0.14874	0.4206	0.53122	0.75562	0.98148	1.18061	1.37684
	1551	0.79994	0.14715	0.42084	0.53127	0.75669	0.9817	1.18148	1.37638
	1550	0.80046	0.15144	0.42136	0.53149	0.75737	0.98252	1.1818	1.37699
	1549	0.80097	0.15208	0.42178	0.53169	0.75836	0.98297	1.1822	1.37754
	1548	0.80149	0.15214	0.42253	0.532	0.75908	0.98377	1.18229	1.37689
	1547	0.80201	0.15421	0.42282	0.5321	0.75979	0.98429	1.18252	1.37797
	1546	0.80253	0.15595	0.42324	0.53233	0.76063	0.98476	1.18322	1.37818
	1545	0.80305	0.15863	0.4236	0.53247	0.76152	0.98523	1.18307	1.37876
	1544	0.80357	0.15741	0.42423	0.53276	0.76222	0.98586	1.18379	1.3782
	1543	0.80409	0.1611	0.42426	0.5329	0.76325	0.98652	1.18421	1.37959
	1542	0.80461	0.16117	0.42529	0.53336	0.76394	0.98717	1.18458	1.37961
	1541	0.80513	0.16094	0.42562	0.53349	0.76477	0.98754	1.18481	1.37999
	1540	0.80566	0.16597	0.42564	0.53366	0.76543	0.98798	1.18527	1.3805
	1539	0.80618	0.1655	0.42587	0.53382	0.76646	0.98865	1.18546	1.38015
	1538	0.8067	0.16874	0.42717	0.53431	0.76723	0.9895	1.18617	1.38145
	1537	0.80723	0.16881	0.42708	0.53451	0.76811	0.9897	1.18665	1.3806
	1536	0.80775	0.17161	0.4274	0.53487	0.76886	0.99025	1.18668	1.38234
	1535	0.80828	0.17112	0.42769	0.5352	0.76957	0.99071	1.18704	1.38175
	1534	0.80881	0.17207	0.42761	0.53539	0.77035	0.9911	1.18742	1.38194
	1533	0.80933	0.17536	0.42806	0.53568	0.77097	0.99189	1.18742	1.38271
	1532	0.80986	0.17525	0.42823	0.53585	0.77193	0.99204	1.18782	1.38314
	1531	0.81039	0.17761	0.42871	0.53638	0.77248	0.99262	1.18778	1.38398
	1530	0.81092	0.17746	0.42868	0.53661	0.77357	0.99308	1.18855	1.38334
	1529	0.81145	0.17953	0.42948	0.5371	0.77452	0.99393	1.18869	1.38476
	1528	0.81198	0.1809	0.42966	0.53744	0.77503	0.99439	1.1887	1.38412
	1527	0.81251	0.18348	0.42949	0.53767	0.77577	0.99442	1.18921	1.38447
	1526	0.81305	0.18365	0.42944	0.53805	0.77645	0.99501	1.18938	1.38534
	1525	0.81358	0.18339	0.42921	0.53838	0.77762	0.99552	1.18958	1.3856
	1524	0.81411	0.18675	0.42952	0.53884	0.77806	0.99607	1.19012	1.38593
	1523	0.81465	0.18735	0.4291	0.539	0.77895	0.9962	1.19045	1.38593
	1522	0.81518	0.18771	0.4294	0.53948	0.77986	0.99696	1.1909	1.38728
	1521	0.81572	0.1904	0.42859	0.53971	0.78029	0.99739	1.19079	1.38661
	1520	0.81626	0.19079	0.42852	0.54006	0.78107	0.99755	1.1906	1.38694
	1519	0.81679	0.19277	0.42787	0.54047	0.78207	0.99764	1.19124	1.38712
	1518	0.81733	0.19344	0.42865	0.54098	0.78277	0.99865	1.19169	1.38817
	1517	0.81787	0.19464	0.4283	0.54135	0.78324	0.99881	1.19133	1.388
	1516	0.81841	0.19518	0.4278	0.54163	0.78425	0.99895	1.19217	1.38811
	1515	0.81895	0.1983	0.42791	0.54209	0.78492	0.99947	1.19227	1.38906
	1514	0.81949	0.1991	0.42741	0.54255	0.78566	0.99987	1.1923	1.38917
	1513	0.82003	0.19767	0.42711	0.5429	0.78618	1.00013	1.19221	1.38949
	1512	0.82058	0.20041	0.42718	0.54321	0.7872	1.00061	1.19273	1.38903
	1511	0.82112	0.20288	0.42664	0.54374	0.78785	1.0008	1.19297	1.39052
	1510	0.82166	0.20246	0.42624	0.54415	0.78847	1.00128	1.19303	1.38926
	1509	0.82221	0.20296	0.42672	0.54492	0.78943	1.00161	1.1935	1.38995
	1508	0.82275	0.20462	0.42611	0.54525	0.78996	1.0018	1.19385	1.39114
	1507	0.8233	0.20726	0.42662	0.54589	0.79078	1.00252	1.19398	1.39177
	1506	0.82384	0.2085	0.42615	0.54638	0.79148	1.00279	1.19424	1.39155
	1505	0.82439	0.20781	0.42585	0.54677	0.79204	1.00297	1.19396	1.39164
	1504	0.82494	0.21014	0.42563	0.54731	0.79303	1.00337	1.1944	1.3926
	1503	0.82549	0.21198	0.42514	0.5479	0.79367	1.00368	1.19511	1.39287
	1502	0.82604	0.21037	0.42489	0.54845	0.7941	1.00397	1.19439	1.393
	1501	0.82659	0.21254	0.42424	0.54889	0.79475	1.00413	1.19495	1.39319
	1500	0.82714	0.21451	0.42448	0.5494	0.79569	1.00419	1.19512	1.39397
	1499	0.82769	0.2159	0.4237	0.54997	0.79606	1.00468	1.19575	1.39445
	1498	0.82824	0.21721	0.42412	0.55056	0.79673	1.00516	1.19562	1.39428
	1497	0.8288	0.21732	0.42337	0.55107	0.79743	1.00509	1.19594	1.3948
	1496	0.82935	0.21963	0.42313	0.55174	0.79809	1.00544	1.1961	1.3951
	1495	0.82991	0.21982	0.42301	0.5523	0.79877	1.00587	1.19636	1.39645
	1494	0.83046	0.22001	0.42262	0.55295	0.79923	1.00597	1.1962	1.39563
	1493	0.83102	0.22155	0.42251	0.55335	0.80027	1.00612	1.19672	1.39647
	1492	0.83158	0.22312	0.42216	0.55405	0.80054	1.00659	1.1968	1.39702
	1491	0.83213	0.22535	0.42176	0.55463	0.80122	1.00664	1.19663	1.39816
	1490	0.83269	0.22444	0.42162	0.55543	0.80175	1.00696	1.19696	1.39716
	1489	0.83325	0.22648	0.4208	0.55595	0.80244	1.00678	1.19693	1.39746
	1488	0.83381	0.22835	0.4211	0.55659	0.80318	1.00737	1.19776	1.39828
	1487	0.83437	0.22811	0.42071	0.55719	0.80358	1.00775	1.19773	1.39885
	1486	0.83493	0.22849	0.42014	0.5579	0.80403	1.00775	1.19772	1.39967
	1485	0.83549	0.22787	0.41979	0.55852	0.80453	1.00781	1.19771	1.399
	1484	0.83606	0.22996	0.4194	0.55924	0.80531	1.00825	1.19802	1.40059
	1483	0.83662	0.22955	0.41882	0.55985	0.80561	1.00834	1.19825	1.40007
	1482	0.83719	0.23206	0.4185	0.56062	0.80649	1.00862	1.19871	1.40112
	1481	0.83775	0.23189	0.41771	0.56116	0.8068	1.00854	1.19869	1.40105
	1480	0.83832	0.23213	0.4173	0.56183	0.80716	1.00887	1.19852	1.40226
	1479	0.83888	0.23663	0.41682	0.56247	0.80787	1.009	1.19942	1.40226
	1478	0.83945	0.23295	0.41656	0.56331	0.80816	1.00935	1.19896	1.40155
	1477	0.84002	0.23583	0.41628	0.56402	0.8089	1.00948	1.19917	1.40278
	1476	0.84059	0.23574	0.41535	0.56452	0.80941	1.00936	1.19929	1.40268
	1475	0.84116	0.23839	0.41517	0.5653	0.80996	1.01001	1.19965	1.40452
	1474	0.84173	0.23678	0.41466	0.56597	0.81015	1.00996	1.19942	1.40385
	1473	0.8423	0.23798	0.41413	0.56676	0.81076	1.00992	1.19993	1.40414
	1472	0.84287	0.23835	0.41341	0.56737	0.81156	1.00998	1.20047	1.4045
	1471	0.84345	0.24071	0.41322	0.5683	0.81187	1.01038	1.20079	1.4053
	1470	0.84402	0.24069	0.41289	0.56893	0.81175	1.01076	1.19973	1.40637
	1469	0.84459	0.2388	0.41198	0.56965	0.81247	1.01055	1.20087	1.4066
	1468	0.84517	0.24062	0.4111	0.57041	0.81311	1.01034	1.20088	1.4055
	1467	0.84575	0.24157	0.41066	0.57103	0.81338	1.01065	1.20096	1.40613
	1466	0.84632	0.2423	0.41095	0.57203	0.8139	1.0112	1.20119	1.40732
	1465	0.8469	0.24139	0.40982	0.57262	0.81401	1.01092	1.20116	1.4073
	1464	0.84748	0.24062	0.40938	0.57334	0.81455	1.01121	1.20112	1.40811
	1463	0.84806	0.24433	0.40875	0.57405	0.81511	1.01103	1.20198	1.40858
	1462	0.84864	0.24213	0.40759	0.57473	0.81535	1.01126	1.2019	1.40917
	1461	0.84922	0.24387	0.40786	0.57569	0.8158	1.01149	1.20184	1.4098
	1460	0.8498	0.24402	0.40745	0.57652	0.81566	1.01182	1.20187	1.40988
	1459	0.85038	0.24492	0.40716	0.57734	0.81644	1.01191	1.2021	1.4097
	1458	0.85097	0.24601	0.40603	0.57812	0.81657	1.0119	1.20252	1.41117
	1457	0.85155	0.24346	0.40562	0.57886	0.81719	1.01196	1.20293	1.4127
	1456	0.85214	0.24654	0.40538	0.57961	0.81741	1.0122	1.20312	1.41177
	1455	0.85272	0.24467	0.40459	0.58032	0.81753	1.01185	1.20266	1.41162
	1454	0.85331	0.24683	0.40402	0.58112	0.81804	1.0121	1.20332	1.41236
	1453	0.8539	0.24565	0.4032	0.58193	0.81821	1.01222	1.20356	1.41359
	1452	0.85448	0.24613	0.40212	0.58253	0.81853	1.01215	1.2036	1.41307
	1451	0.85507	0.24549	0.40252	0.58366	0.81879	1.01271	1.2036	1.41298
	1450	0.85566	0.24526	0.40126	0.58415	0.81912	1.01211	1.20361	1.41532
	1449	0.85625	0.25057	0.40051	0.58483	0.81932	1.01233	1.20431	1.41555
	1448	0.85684	0.247	0.40058	0.58592	0.81973	1.01275	1.2047	1.41601
	1447	0.85744	0.24818	0.40012	0.58679	0.81988	1.01319	1.20473	1.41622
	1446	0.85803	0.24537	0.39891	0.58736	0.81993	1.01248	1.20452	1.41541
	1445	0.85862	0.2452	0.39806	0.58817	0.82041	1.01259	1.20512	1.41687
	1444	0.85922	0.2484	0.39756	0.58888	0.82055	1.01259	1.20506	1.41885
	1443	0.85981	0.24735	0.3983	0.59006	0.82107	1.01366	1.20567	1.41772
	1442	0.86041	0.24831	0.3971	0.59065	0.82113	1.01337	1.20574	1.41874
	1441	0.86101	0.24646	0.39591	0.59135	0.82143	1.01269	1.20584	1.41917
	1440	0.8616	0.24523	0.3957	0.59237	0.82146	1.01335	1.20595	1.41878
	1439	0.8622	0.24526	0.39535	0.59311	0.82212	1.01328	1.20671	1.41982
	1438	0.8628	0.24455	0.39487	0.59391	0.82189	1.01367	1.2067	1.41999
	1437	0.8634	0.24622	0.39385	0.59458	0.82211	1.01336	1.20628	1.42143
	1436	0.864	0.24396	0.39381	0.5954	0.8224	1.01356	1.20696	1.42155
	1435	0.86461	0.24386	0.39341	0.59638	0.82228	1.01368	1.20669	1.42173
	1434	0.86521	0.24358	0.39254	0.59707	0.82269	1.01378	1.20741	1.42257
	1433	0.86581	0.24313	0.39217	0.5978	0.82289	1.01409	1.20781	1.42256
	1432	0.86642	0.24385	0.39141	0.59854	0.82282	1.01402	1.20768	1.42303
	1431	0.86702	0.24007	0.39052	0.59941	0.82288	1.0139	1.20784	1.42224
	1430	0.86763	0.24157	0.39076	0.60029	0.8231	1.01405	1.2079	1.42438
	1429	0.86824	0.24107	0.39066	0.60114	0.82334	1.01435	1.20903	1.42391
	1428	0.86884	0.24282	0.38953	0.60172	0.82379	1.01424	1.20912	1.42555
	1427	0.86945	0.23994	0.38935	0.60257	0.82372	1.01473	1.2093	1.4261
	1426	0.87006	0.23854	0.38832	0.60336	0.82371	1.0146	1.20935	1.42622
	1425	0.87067	0.23796	0.38814	0.60417	0.82358	1.01454	1.20908	1.426
	1424	0.87129	0.23672	0.38762	0.60492	0.82379	1.01485	1.20959	1.42633
	1423	0.8719	0.23709	0.38695	0.60555	0.8239	1.01468	1.20961	1.42736
	1422	0.87251	0.23591	0.38674	0.60653	0.82426	1.01517	1.21095	1.42842
	1421	0.87312	0.23756	0.38621	0.60719	0.82418	1.0151	1.21039	1.42926
	1420	0.87374	0.23194	0.38584	0.60819	0.82387	1.01539	1.21016	1.42895
	1419	0.87436	0.23165	0.38528	0.60881	0.82393	1.01503	1.21034	1.42922
	1418	0.87497	0.2319	0.38466	0.60938	0.82457	1.01502	1.21165	1.43074
	1417	0.87559	0.23202	0.38436	0.6103	0.82451	1.01538	1.21216	1.43142
	1416	0.87621	0.23165	0.38399	0.61104	0.82457	1.01588	1.21205	1.43116
	1415	0.87683	0.22771	0.38385	0.61189	0.82456	1.01568	1.21239	1.43338
	1414	0.87745	0.22831	0.3829	0.61256	0.82443	1.01559	1.21156	1.43275
	1413	0.87807	0.22749	0.38328	0.61364	0.82479	1.01605	1.21313	1.43336
	1412	0.87869	0.22422	0.3828	0.61438	0.82481	1.01607	1.21298	1.43498
	1411	0.87931	0.22145	0.38267	0.61506	0.82498	1.01642	1.21335	1.43578
	1410	0.87994	0.22191	0.38229	0.61576	0.82495	1.01661	1.21417	1.43957
	1409	0.88056	0.21838	0.38068	0.6162	0.82487	1.01594	1.21363	1.43578
	1408	0.88119	0.21757	0.38125	0.61729	0.82497	1.01649	1.21418	1.43758
	1407	0.88181	0.21493	0.38107	0.61783	0.825	1.0165	1.2145	1.43761
	1406	0.88244	0.21002	0.38137	0.61868	0.82502	1.01687	1.21529	1.43847
	1405	0.88307	0.20609	0.3811	0.61937	0.82515	1.01706	1.21546	1.43663
	1404	0.8837	0.20514	0.37956	0.61945	0.82478	1.01633	1.21472	1.43823
	1403	0.88433	0.19853	0.38054	0.6204	0.82498	1.01711	1.21588	1.44185
	1402	0.88496	0.20085	0.38163	0.62173	0.8258	1.01846	1.21698	1.43952
	1401	0.88559	0.19479	0.38049	0.62202	0.82554	1.01785	1.21763	1.43754
	1400	0.88622	0.1838	0.37893	0.62228	0.82499	1.0167	1.21634	1.44049
	1399	0.88685	0.1835	0.37953	0.62309	0.82449	1.01727	1.21572	1.44152
	1398	0.88749	0.18078	0.38058	0.62384	0.82483	1.01778	1.21693	1.44338
	1397	0.88812	0.1809	0.38087	0.62442	0.82505	1.01833	1.21728	1.44086
	1396	0.88876	0.17493	0.3788	0.62468	0.82603	1.01709	1.2189	1.44253
	1395	0.8894	0.17023	0.37931	0.62553	0.82506	1.01766	1.21779	1.4442
	1394	0.89004	0.16297	0.38044	0.62644	0.82476	1.01825	1.21772	1.44864
	1393	0.89067	0.16141	0.38199	0.6273	0.82539	1.01878	1.21927	1.44735
	1392	0.89131	0.15282	0.38088	0.62759	0.82497	1.01806	1.21872	1.4472
	1391	0.89196	0.15184	0.38107	0.62821	0.82522	1.01849	1.21919	1.45067
	1390	0.8926	0.14889	0.38207	0.62905	0.82522	1.01957	1.21973	1.45084
	1389	0.89324	0.14548	0.38297	0.62981	0.82549	1.02	1.21998	1.45168
	1388	0.89388	0.1378	0.38209	0.63001	0.82571	1.0193	1.2215	1.45258
	1387	0.89453	0.13365	0.38234	0.63071	0.82585	1.01967	1.22146	1.4541
	1386	0.89517	0.12991	0.38252	0.63143	0.82526	1.01975	1.22085	1.45466
	1385	0.89582	0.1259	0.38241	0.63191	0.82502	1.02015	1.22042	1.45576
	1384	0.89647	0.12648	0.38252	0.63269	0.82541	1.02048	1.22245	1.45539
	1383	0.89711	0.12556	0.38214	0.63297	0.82528	1.02051	1.22204	1.45565
	1382	0.89776	0.12426	0.38105	0.63367	0.82578	1.02063	1.22337	1.45617
	1381	0.89841	0.12901	0.38071	0.63432	0.82589	1.02136	1.22429	1.45805
	1380	0.89907	0.13187	0.37965	0.63482	0.82624	1.02141	1.22499	1.45977
	1379	0.89972	0.13914	0.37887	0.63532	0.82554	1.0219	1.22469	1.45696
	1378	0.90037	0.14479	0.37946	0.63633	0.82622	1.02319	1.22585	1.45717
	1377	0.90102	0.15242	0.37791	0.63693	0.82609	1.02357	1.22634	1.45475
	1376	0.90168	0.16046	0.37687	0.63744	0.82622	1.02422	1.22772	1.45472
	1375	0.90233	0.1694	0.37642	0.6381	0.82632	1.02488	1.22827	1.45415
	1374	0.90299	0.17755	0.37552	0.63871	0.8268	1.02573	1.2295	1.45539
	1373	0.90365	0.18732	0.37495	0.63926	0.82692	1.02664	1.23039	1.45365
	1372	0.90431	0.19405	0.37371	0.63984	0.82681	1.02684	1.23102	1.45339
	1371	0.90497	0.19574	0.37276	0.6403	0.827	1.02748	1.2318	1.45349
	1370	0.90563	0.19842	0.37284	0.641	0.82739	1.02769	1.23287	1.4548
	1369	0.90629	0.20191	0.37325	0.64152	0.82746	1.02887	1.23299	1.45422
	1368	0.90695	0.2021	0.37186	0.64192	0.82717	1.02864	1.23341	1.45346
	1367	0.90762	0.2062	0.37103	0.64202	0.82748	1.02878	1.23425	1.45607
	1366	0.90828	0.20682	0.37262	0.64312	0.82804	1.0303	1.2359	1.45547
	1365	0.90895	0.20237	0.37275	0.64345	0.82792	1.03078	1.23585	1.45542
	1364	0.90961	0.20769	0.37127	0.64354	0.82753	1.03018	1.23516	1.45539
	1363	0.91028	0.20592	0.37276	0.64445	0.82837	1.03173	1.23748	1.45717
	1362	0.91095	0.20401	0.37159	0.64471	0.82816	1.03148	1.23736	1.45739
	1361	0.91162	0.20379	0.37153	0.64497	0.82814	1.03173	1.23732	1.45616
	1360	0.91229	0.2078	0.3722	0.64556	0.82801	1.03243	1.23777	1.45787
	1359	0.91296	0.20685	0.37247	0.64588	0.82865	1.03279	1.23966	1.45776
	1358	0.91363	0.20532	0.37349	0.64654	0.82911	1.034	1.24057	1.45805
	1357	0.9143	0.2055	0.37439	0.64737	0.82896	1.03506	1.24081	1.4596
	1356	0.91498	0.20478	0.37447	0.64766	0.82928	1.03573	1.24158	1.45948
	1355	0.91565	0.20337	0.37355	0.64784	0.82927	1.0357	1.24173	1.45921
	1354	0.91633	0.20104	0.37294	0.64784	0.82919	1.03557	1.24175	1.46076
	1353	0.91701	0.20605	0.37494	0.64868	0.82986	1.03695	1.24334	1.46103
	1352	0.91768	0.20335	0.37501	0.64911	0.83007	1.03776	1.24364	1.46054
	1351	0.91836	0.201	0.37517	0.64947	0.83037	1.03826	1.24482	1.46181
	1350	0.91904	0.20302	0.37586	0.64991	0.83043	1.03864	1.24553	1.46184
	1349	0.91973	0.20143	0.37677	0.6505	0.83067	1.04001	1.24628	1.46265
	1348	0.92041	0.20121	0.377	0.65086	0.83123	1.04034	1.24686	1.46206
	1347	0.92109	0.20079	0.37727	0.65117	0.83122	1.04096	1.24748	1.46349
	1346	0.92178	0.20277	0.37779	0.65148	0.8316	1.04163	1.24845	1.46434
	1345	0.92246	0.20206	0.37797	0.6519	0.83184	1.04222	1.24916	1.46428
	1344	0.92315	0.20138	0.37879	0.65204	0.83218	1.04281	1.25003	1.46444
	1343	0.92383	0.20174	0.37941	0.65265	0.83256	1.04378	1.25084	1.46494
	1342	0.92452	0.19886	0.37914	0.65276	0.83297	1.04401	1.25161	1.46567
	1341	0.92521	0.20183	0.37945	0.6532	0.8333	1.0448	1.25223	1.4655
	1340	0.9259	0.19936	0.38094	0.65359	0.83333	1.04576	1.25275	1.4664
	1339	0.92659	0.20019	0.38069	0.6538	0.83381	1.04642	1.25338	1.46657
	1338	0.92729	0.1988	0.38176	0.65421	0.83402	1.0472	1.25422	1.46728
	1337	0.92798	0.19885	0.38238	0.6547	0.83426	1.04807	1.25493	1.46761
	1336	0.92868	0.19986	0.3832	0.6549	0.83473	1.04887	1.25586	1.46773
	1335	0.92937	0.19739	0.38349	0.65517	0.83538	1.04932	1.25702	1.46845
	1334	0.93007	0.19884	0.38408	0.65554	0.83569	1.05022	1.25746	1.46839
	1333	0.93077	0.19735	0.3849	0.65587	0.83595	1.05107	1.25819	1.47013
	1332	0.93146	0.19768	0.38543	0.6562	0.83616	1.05187	1.25849	1.469
	1331	0.93216	0.19716	0.38622	0.65644	0.83676	1.05271	1.25969	1.47047
	1330	0.93286	0.19597	0.38712	0.65686	0.83722	1.0536	1.26043	1.47007
	1329	0.93357	0.1971	0.38747	0.65707	0.83774	1.05427	1.26141	1.47186
	1328	0.93427	0.19583	0.38817	0.65732	0.83812	1.05496	1.26183	1.4713
	1327	0.93497	0.19546	0.38909	0.65765	0.83866	1.05593	1.26309	1.47206
	1326	0.93568	0.19599	0.38976	0.6579	0.83919	1.05671	1.26376	1.47349
	1325	0.93638	0.19369	0.39074	0.65828	0.83934	1.05755	1.26415	1.47282
	1324	0.93709	0.19417	0.39125	0.6585	0.8402	1.0583	1.26539	1.47352
	1323	0.9378	0.19303	0.39179	0.65881	0.84055	1.05924	1.26597	1.47351
	1322	0.93851	0.19372	0.39309	0.65921	0.84109	1.0603	1.26684	1.47437
	1321	0.93922	0.1932	0.3935	0.65931	0.84161	1.06089	1.26758	1.47481
	1320	0.93993	0.19335	0.39493	0.65975	0.84227	1.06213	1.26867	1.47541
	1319	0.94064	0.19198	0.39569	0.65994	0.84265	1.06291	1.26929	1.47551
	1318	0.94136	0.19213	0.39636	0.66019	0.84331	1.06377	1.27014	1.47629
	1317	0.94207	0.1924	0.39745	0.66045	0.84395	1.0646	1.2709	1.47648
	1316	0.94279	0.19157	0.39853	0.66084	0.8444	1.06565	1.27155	1.477
	1315	0.94351	0.19066	0.39929	0.66108	0.84505	1.06656	1.27265	1.47768
	1314	0.94422	0.19019	0.40059	0.66136	0.84557	1.06739	1.27317	1.47751
	1313	0.94494	0.19054	0.40103	0.66143	0.84641	1.06818	1.27432	1.47829
	1312	0.94566	0.18962	0.40208	0.6617	0.8468	1.06888	1.27452	1.47875
	1311	0.94638	0.18881	0.40321	0.66205	0.84737	1.07025	1.27554	1.47947
	1310	0.94711	0.18815	0.40395	0.66234	0.84819	1.07133	1.27627	1.47973
	1309	0.94783	0.18906	0.40533	0.66268	0.84891	1.07243	1.27764	1.48199
	1308	0.94856	0.18866	0.40578	0.6628	0.84965	1.07305	1.27808	1.4823
	1307	0.94928	0.18632	0.40733	0.6631	0.85023	1.07374	1.27847	1.48238
	1306	0.95001	0.18796	0.40776	0.66324	0.85089	1.07504	1.27942	1.48187
	1305	0.95074	0.18667	0.4088	0.66361	0.85164	1.07591	1.28051	1.48177
	1304	0.95146	0.18743	0.41036	0.66382	0.85212	1.07692	1.28088	1.48351
	1303	0.95219	0.18886	0.41061	0.66395	0.85296	1.07763	1.28208	1.48374
	1302	0.95293	0.18657	0.41233	0.66438	0.85373	1.07896	1.28252	1.48484
	1301	0.95366	0.18663	0.41365	0.66463	0.85448	1.07981	1.28354	1.48458
	1300	0.95439	0.18729	0.4147	0.66482	0.8557	1.08081	1.28493	1.48428
	1299	0.95513	0.1856	0.41569	0.66507	0.85613	1.08194	1.28529	1.486
	1298	0.95586	0.1864	0.41659	0.66542	0.85678	1.08273	1.28538	1.48595
	1297	0.9566	0.18494	0.41795	0.66566	0.85768	1.08374	1.28656	1.48684
	1296	0.95734	0.18613	0.41883	0.66593	0.85853	1.08474	1.28734	1.487
	1295	0.95808	0.1855	0.42001	0.66619	0.85953	1.08573	1.28836	1.48771
	1294	0.95882	0.18553	0.42077	0.6665	0.86033	1.08646	1.28903	1.48824
	1293	0.95956	0.18577	0.42201	0.66665	0.8609	1.08762	1.28947	1.4889
	1292	0.9603	0.18498	0.42329	0.66694	0.86195	1.08844	1.29028	1.48901
	1291	0.96105	0.18455	0.42474	0.66732	0.86274	1.08992	1.29106	1.48931
	1290	0.96179	0.18414	0.42586	0.66748	0.86378	1.09052	1.29195	1.48973
	1289	0.96254	0.18542	0.42676	0.6678	0.86456	1.09172	1.29242	1.49124
	1288	0.96328	0.18462	0.42815	0.66805	0.86544	1.09248	1.29331	1.49188
	1287	0.96403	0.18456	0.42922	0.66859	0.86637	1.09399	1.29392	1.49125
	1286	0.96478	0.18554	0.43102	0.6687	0.86732	1.09462	1.29472	1.49245
	1285	0.96553	0.18438	0.43141	0.66897	0.86834	1.09579	1.2951	1.49227
	1284	0.96629	0.18339	0.43306	0.6694	0.86928	1.09676	1.29613	1.4939
	1283	0.96704	0.1833	0.43386	0.66955	0.87032	1.09764	1.29728	1.49342
	1282	0.96779	0.18441	0.4353	0.67001	0.87126	1.09891	1.29797	1.49419
	1281	0.96855	0.18397	0.43661	0.67037	0.87224	1.09984	1.29837	1.4948
	1280	0.9693	0.18522	0.43757	0.67064	0.87319	1.10077	1.2992	1.49521
	1279	0.97006	0.1849	0.43874	0.67088	0.87423	1.10153	1.29955	1.49638
	1278	0.97082	0.18231	0.44022	0.67131	0.87532	1.10287	1.30083	1.49673
	1277	0.97158	0.18342	0.44173	0.67175	0.87611	1.10386	1.30123	1.4973
	1276	0.97234	0.18457	0.44272	0.67199	0.87744	1.10489	1.30222	1.49686
	1275	0.97311	0.18447	0.44364	0.6722	0.87839	1.10568	1.30275	1.49795
	1274	0.97387	0.18413	0.44502	0.67266	0.87946	1.10656	1.30339	1.49849
	1273	0.97463	0.18512	0.44631	0.67313	0.88028	1.10773	1.30393	1.49924
	1272	0.9754	0.18439	0.44733	0.67343	0.88155	1.10847	1.30464	1.50012
	1271	0.97617	0.18412	0.4487	0.6738	0.88262	1.10976	1.30558	1.49982
	1270	0.97694	0.18492	0.45037	0.67427	0.88352	1.11065	1.30598	1.50074
	1269	0.97771	0.18485	0.45152	0.67472	0.88482	1.11173	1.3063	1.50115
	1268	0.97848	0.1853	0.45252	0.67489	0.88577	1.11253	1.30738	1.5018
	1267	0.97925	0.18533	0.45402	0.67554	0.88713	1.11361	1.30815	1.50189
	1266	0.98002	0.18566	0.45574	0.67598	0.88829	1.1148	1.30883	1.50289
	1265	0.9808	0.18565	0.45609	0.67626	0.88914	1.11532	1.30919	1.50355
	1264	0.98157	0.18593	0.4577	0.67672	0.89033	1.11631	1.30994	1.50339
	1263	0.98235	0.18639	0.45874	0.67718	0.89122	1.11717	1.31016	1.50459
	1262	0.98313	0.18691	0.4601	0.67761	0.89259	1.11819	1.31078	1.505
	1261	0.98391	0.18693	0.46151	0.67809	0.89364	1.11913	1.31141	1.50607
	1260	0.98469	0.1877	0.46259	0.67864	0.89491	1.12009	1.31241	1.50628
	1259	0.98547	0.18852	0.46383	0.67905	0.8961	1.12078	1.31272	1.50736
	1258	0.98626	0.18813	0.46528	0.6797	0.89704	1.12171	1.31331	1.50719
	1257	0.98704	0.18709	0.46635	0.68001	0.89831	1.12268	1.31365	1.50816
	1256	0.98783	0.18889	0.4676	0.68063	0.8997	1.12378	1.31472	1.50911
	1255	0.98861	0.18839	0.46867	0.68106	0.90057	1.12457	1.31476	1.50924
	1254	0.9894	0.18928	0.47018	0.68161	0.90188	1.12531	1.31538	1.51046
	1253	0.99019	0.19006	0.47133	0.68208	0.90312	1.12625	1.31612	1.51047
	1252	0.99098	0.18924	0.47274	0.68271	0.90407	1.12717	1.31662	1.51145
	1251	0.99177	0.19058	0.47334	0.6833	0.90544	1.12778	1.31726	1.5117
	1250	0.99257	0.19119	0.47461	0.68373	0.90664	1.12864	1.31792	1.51284
	1249	0.99336	0.19207	0.47625	0.68444	0.90753	1.12955	1.31803	1.51313
	1248	0.99416	0.19017	0.47724	0.68494	0.90895	1.13012	1.31863	1.51402
	1247	0.99496	0.19285	0.47845	0.68575	0.91005	1.13136	1.3188	1.51435
	1246	0.99575	0.19335	0.47982	0.6862	0.91149	1.13193	1.31951	1.51513
	1245	0.99655	0.1947	0.48119	0.68692	0.91219	1.13267	1.32028	1.51536
	1244	0.99736	0.19518	0.48203	0.68752	0.91356	1.13336	1.32065	1.51613
	1243	0.99816	0.19545	0.48316	0.68814	0.91473	1.13409	1.32129	1.51661
	1242	0.99896	0.19738	0.48441	0.68875	0.91596	1.13487	1.32178	1.51699
	1241	0.99977	0.19755	0.48547	0.68938	0.91713	1.13583	1.32211	1.51765
	1240	1.00057	0.19965	0.48652	0.69019	0.91835	1.13637	1.32264	1.51817
	1239	1.00138	0.20141	0.48781	0.69087	0.91939	1.13722	1.32315	1.51939
	1238	1.00219	0.20207	0.48905	0.69151	0.92058	1.13797	1.3234	1.51992
	1237	1.003	0.20302	0.48999	0.69221	0.92172	1.13852	1.32397	1.52017
	1236	1.00381	0.20486	0.49108	0.69292	0.92298	1.13937	1.32459	1.52108
	1235	1.00462	0.20685	0.49214	0.69371	0.92423	1.13998	1.32475	1.52206
	1234	1.00544	0.20711	0.49328	0.69441	0.92541	1.14068	1.32544	1.52211
	1233	1.00625	0.20918	0.49453	0.69532	0.9264	1.1414	1.32579	1.52256
	1232	1.00707	0.20983	0.49544	0.69608	0.92759	1.14207	1.32611	1.52357
	1231	1.00789	0.21034	0.49653	0.69683	0.92889	1.14257	1.32703	1.52329
	1230	1.00871	0.21231	0.49758	0.69756	0.93001	1.14343	1.327	1.52508
	1229	1.00953	0.2133	0.49835	0.6984	0.93102	1.14382	1.32775	1.52514
	1228	1.01035	0.21402	0.49978	0.69917	0.93226	1.14464	1.32798	1.52595
	1227	1.01117	0.21708	0.50086	0.69997	0.93339	1.14502	1.32838	1.52727
	1226	1.012	0.21821	0.50152	0.7008	0.93455	1.14565	1.3291	1.52721
	1225	1.01282	0.21817	0.5025	0.70163	0.93537	1.14604	1.32888	1.52843
	1224	1.01365	0.22048	0.50363	0.7025	0.93674	1.14673	1.32948	1.52868
	1223	1.01448	0.22118	0.5049	0.70332	0.93766	1.14764	1.32968	1.52983
	1222	1.01531	0.22178	0.5059	0.70438	0.93895	1.14808	1.3299	1.53058
	1221	1.01614	0.2233	0.50709	0.70522	0.94009	1.14836	1.33033	1.53155
	1220	1.01698	0.22346	0.50799	0.70613	0.94117	1.14877	1.33136	1.53207
	1219	1.01781	0.22724	0.50924	0.70707	0.942	1.14958	1.33118	1.53247
	1218	1.01865	0.22834	0.50995	0.70786	0.943	1.14989	1.33157	1.53369
	1217	1.01948	0.2291	0.51087	0.70895	0.9443	1.15031	1.33215	1.53422
	1216	1.02032	0.23048	0.51218	0.70981	0.94492	1.15085	1.33239	1.53501
	1215	1.02116	0.23236	0.5128	0.71075	0.94613	1.1512	1.33284	1.53485
	1214	1.022	0.23407	0.51417	0.71182	0.94697	1.15169	1.33283	1.53601
	1213	1.02284	0.23437	0.51438	0.71263	0.94795	1.15177	1.33341	1.53728
	1212	1.02369	0.23645	0.51575	0.71363	0.94909	1.15244	1.33386	1.53822
	1211	1.02453	0.23872	0.51637	0.71464	0.94989	1.15278	1.33396	1.53838
	1210	1.02538	0.23812	0.51724	0.71565	0.95116	1.15343	1.33446	1.53865
	1209	1.02623	0.24112	0.51816	0.71659	0.952	1.15357	1.33459	1.53992
	1208	1.02708	0.24271	0.51914	0.71777	0.95295	1.15388	1.33515	1.53993
	1207	1.02793	0.24396	0.52051	0.71882	0.9536	1.1545	1.33531	1.54233
	1206	1.02878	0.24616	0.52078	0.71976	0.95469	1.15476	1.33586	1.54224
	1205	1.02963	0.24888	0.52118	0.72068	0.95555	1.15494	1.33583	1.5435
	1204	1.03049	0.24781	0.52145	0.72171	0.95632	1.1552	1.33629	1.54351
	1203	1.03135	0.25084	0.52322	0.72289	0.95717	1.15591	1.33635	1.54482
	1202	1.0322	0.25363	0.52367	0.72403	0.95819	1.15602	1.33717	1.54492
	1201	1.03306	0.2529	0.52468	0.72507	0.95888	1.15606	1.33712	1.54599
	1200	1.03393	0.25713	0.52516	0.72608	0.95979	1.15667	1.33766	1.54658
	1199	1.03479	0.25773	0.52628	0.72707	0.96059	1.15667	1.33787	1.55012
	1198	1.03565	0.26087	0.52741	0.72829	0.96122	1.15717	1.33838	1.55126
	1197	1.03652	0.26071	0.52778	0.72937	0.9622	1.15743	1.33885	1.55168
	1196	1.03738	0.26149	0.52892	0.73047	0.96287	1.15762	1.3389	1.55195
	1195	1.03825	0.2639	0.52949	0.73168	0.96349	1.15802	1.33921	1.55296
	1194	1.03912	0.26452	0.53057	0.73274	0.96416	1.15794	1.3394	1.55454
	1193	1.03999	0.26679	0.53057	0.73379	0.96503	1.15822	1.34001	1.55485
	1192	1.04086	0.26908	0.53164	0.73495	0.96566	1.15842	1.34025	1.55556
	1191	1.04174	0.27023	0.53232	0.73616	0.96619	1.15876	1.34046	1.55589
	1190	1.04261	0.27135	0.53297	0.73731	0.96681	1.15923	1.34057	1.55733
	1189	1.04349	0.27537	0.53353	0.73844	0.96754	1.1592	1.34123	1.55836
	1188	1.04437	0.27616	0.53432	0.73956	0.96823	1.1595	1.34138	1.55921
	1187	1.04525	0.27815	0.53521	0.74083	0.96882	1.15975	1.34181	1.55945
	1186	1.04613	0.27949	0.53548	0.74179	0.96938	1.15967	1.3421	1.55981
	1185	1.04701	0.27998	0.53651	0.74299	0.96997	1.16005	1.34212	1.56135
	1184	1.0479	0.28341	0.53677	0.74416	0.97066	1.16034	1.34278	1.56189
	1183	1.04878	0.28361	0.53798	0.7454	0.97111	1.16039	1.34289	1.56296
	1182	1.04967	0.28605	0.53803	0.74653	0.97161	1.16072	1.34364	1.56256
	1181	1.05056	0.28797	0.5388	0.74767	0.9721	1.1607	1.34362	1.56384
	1180	1.05145	0.28962	0.53944	0.74896	0.97241	1.16105	1.34383	1.5643
	1179	1.05234	0.29153	0.54009	0.75002	0.9731	1.16103	1.34492	1.56603
	1178	1.05323	0.29185	0.54085	0.75117	0.97366	1.16146	1.34494	1.56598
	1177	1.05413	0.29521	0.54118	0.75245	0.97403	1.16136	1.34571	1.56665
	1176	1.05503	0.29683	0.54189	0.75354	0.97454	1.16148	1.34565	1.5684
	1175	1.05592	0.2993	0.54244	0.75475	0.97477	1.16195	1.3464	1.5691
	1174	1.05682	0.29885	0.54389	0.75605	0.97556	1.16206	1.34675	1.5694
	1173	1.05772	0.30288	0.54345	0.75718	0.97579	1.16213	1.34669	1.56967
	1172	1.05863	0.30599	0.54413	0.75821	0.97607	1.16233	1.34697	1.57154
	1171	1.05953	0.30547	0.54436	0.75949	0.9762	1.16236	1.3471	1.57246
	1170	1.06044	0.30787	0.54517	0.7607	0.97676	1.16242	1.34808	1.57289
	1169	1.06134	0.30935	0.54655	0.7619	0.97693	1.16262	1.34846	1.57345
	1168	1.06225	0.31168	0.5466	0.76317	0.97741	1.16286	1.34901	1.57463
	1167	1.06316	0.31314	0.5473	0.76421	0.97764	1.16287	1.34934	1.57506
	1166	1.06407	0.31458	0.54771	0.76544	0.97817	1.16339	1.35015	1.57623
	1165	1.06499	0.31822	0.54877	0.76663	0.97824	1.1634	1.35009	1.57765
	1164	1.0659	0.3177	0.54893	0.76778	0.9784	1.1638	1.35042	1.57787
	1163	1.06682	0.31908	0.54952	0.76897	0.97853	1.16386	1.35115	1.57872
	1162	1.06774	0.32126	0.54994	0.77005	0.9788	1.16374	1.35157	1.5786
	1161	1.06866	0.32219	0.55017	0.77135	0.97926	1.16398	1.35259	1.58043
	1160	1.06958	0.32567	0.551	0.77248	0.97944	1.16431	1.35235	1.5815
	1159	1.0705	0.32809	0.55172	0.77346	0.9795	1.16472	1.35313	1.58145
	1158	1.07142	0.32978	0.55221	0.77478	0.97973	1.16469	1.35365	1.58309
	1157	1.07235	0.32916	0.55271	0.77588	0.97994	1.16488	1.35437	1.58316
	1156	1.07328	0.33027	0.55328	0.77703	0.98031	1.16511	1.35493	1.58554
	1155	1.07421	0.33332	0.55391	0.77817	0.98023	1.16527	1.35524	1.58482
	1154	1.07514	0.3356	0.55508	0.77946	0.98036	1.16587	1.35584	1.58648
	1153	1.07607	0.33589	0.55484	0.78047	0.98073	1.16581	1.35678	1.58757
	1152	1.07701	0.33885	0.55573	0.78156	0.98094	1.16597	1.35744	1.58818
	1151	1.07794	0.34129	0.55586	0.7827	0.98082	1.16622	1.35738	1.58971
	1150	1.07888	0.34206	0.55674	0.78386	0.98077	1.16663	1.35783	1.58984
	1149	1.07982	0.34638	0.55706	0.7849	0.98108	1.16649	1.35869	1.59189
	1148	1.08076	0.34403	0.55787	0.78612	0.9812	1.16725	1.35945	1.59171
	1147	1.0817	0.34686	0.55826	0.78707	0.98116	1.16753	1.35978	1.59303
	1146	1.08264	0.34862	0.55891	0.7882	0.98121	1.16787	1.36048	1.5938
	1145	1.08359	0.35051	0.55954	0.7892	0.98132	1.16776	1.36135	1.59445
	1144	1.08454	0.35256	0.56024	0.79027	0.98124	1.16806	1.36119	1.59611
	1143	1.08549	0.35262	0.56062	0.79115	0.98129	1.16837	1.36225	1.59664
	1142	1.08644	0.35513	0.56174	0.79251	0.98145	1.16891	1.3626	1.59745
	1141	1.08739	0.35652	0.56196	0.7934	0.98187	1.16918	1.3641	1.59815
	1140	1.08834	0.35875	0.56255	0.79432	0.98164	1.16955	1.3645	1.59931
	1139	1.0893	0.359	0.56303	0.79541	0.98186	1.16989	1.36559	1.59834
	1138	1.09025	0.35987	0.56366	0.7963	0.98217	1.17021	1.36654	1.60073
	1137	1.09121	0.36183	0.56445	0.79744	0.98174	1.17073	1.36651	1.60129
	1136	1.09217	0.36073	0.56538	0.79845	0.98186	1.17116	1.36774	1.60228
	1135	1.09314	0.36356	0.56608	0.79942	0.98179	1.17178	1.36757	1.60232
	1134	1.0941	0.36525	0.56598	0.79994	0.98194	1.17194	1.36877	1.60388
	1133	1.09507	0.36811	0.56715	0.80121	0.98205	1.17246	1.36966	1.6054
	1132	1.09603	0.37054	0.56764	0.80191	0.9821	1.17284	1.37089	1.60506
	1131	1.097	0.368	0.56848	0.80293	0.98217	1.17353	1.37118	1.60559
	1130	1.09797	0.36847	0.56905	0.80384	0.98194	1.17406	1.37186	1.60575
	1129	1.09895	0.37012	0.56935	0.80459	0.98213	1.17424	1.3725	1.60787
	1128	1.09992	0.3738	0.57007	0.80548	0.9821	1.17494	1.37333	1.60837
	1127	1.1009	0.37333	0.57052	0.80623	0.98215	1.17498	1.37454	1.60861
	1126	1.10187	0.37499	0.57213	0.80746	0.98222	1.17615	1.37539	1.61024
	1125	1.10285	0.37692	0.57261	0.80803	0.98219	1.1766	1.37635	1.61163
	1124	1.10383	0.3776	0.57281	0.80882	0.98232	1.17707	1.37703	1.61128
	1123	1.10482	0.37784	0.57397	0.80973	0.98227	1.17786	1.37761	1.61257
	1122	1.1058	0.37871	0.57399	0.81035	0.98258	1.17791	1.37912	1.61404
	1121	1.10679	0.38189	0.57479	0.81115	0.98249	1.17883	1.37953	1.61419
	1120	1.10778	0.38205	0.576	0.81197	0.98246	1.17959	1.38045	1.61432
	1119	1.10877	0.38212	0.57659	0.81286	0.98278	1.1803	1.38182	1.61491
	1118	1.10976	0.38515	0.57731	0.81346	0.98317	1.18089	1.38328	1.61646
	1117	1.11075	0.38366	0.57772	0.81434	0.98263	1.18151	1.38252	1.61646
	1116	1.11175	0.38646	0.5787	0.81497	0.98293	1.18229	1.38418	1.61799
	1115	1.11274	0.38639	0.57962	0.81575	0.98303	1.18306	1.3851	1.61851
	1114	1.11374	0.38975	0.5812	0.8167	0.98304	1.18434	1.38609	1.61939
	1113	1.11474	0.38694	0.58081	0.81709	0.98328	1.18442	1.38696	1.62031
	1112	1.11575	0.38884	0.58155	0.81763	0.98352	1.18542	1.38811	1.62053
	1111	1.11675	0.38998	0.58274	0.81833	0.98379	1.18577	1.38931	1.62217
	1110	1.11776	0.38927	0.58393	0.81895	0.98396	1.18716	1.39018	1.62264
	1109	1.11876	0.39144	0.58444	0.81951	0.98417	1.18774	1.39142	1.62376
	1108	1.11977	0.39157	0.58477	0.82026	0.98445	1.18859	1.39239	1.62449
	1107	1.12079	0.39384	0.58629	0.82073	0.98464	1.1897	1.3933	1.62536
	1106	1.1218	0.39618	0.58694	0.82143	0.98489	1.19045	1.39451	1.62627
	1105	1.12281	0.39652	0.58793	0.82213	0.98501	1.19143	1.39498	1.6268
	1104	1.12383	0.3967	0.58923	0.82266	0.98534	1.19242	1.39675	1.62757
	1103	1.12485	0.39614	0.58951	0.82295	0.98548	1.19304	1.39752	1.62753
	1102	1.12587	0.39657	0.59056	0.82362	0.98598	1.19434	1.39876	1.62971
	1101	1.12689	0.39851	0.59172	0.8244	0.98616	1.19552	1.39972	1.6295
	1100	1.12792	0.39909	0.59232	0.82455	0.98635	1.19608	1.40086	1.63087
	1099	1.12894	0.39991	0.59338	0.82531	0.98698	1.19741	1.4021	1.63149
	1098	1.12997	0.3996	0.59453	0.82578	0.9869	1.19837	1.40306	1.63198
	1097	1.131	0.4015	0.59503	0.82619	0.98761	1.19933	1.40456	1.63356
	1096	1.13203	0.39884	0.59639	0.82671	0.98803	1.2004	1.40541	1.63419
	1095	1.13307	0.40194	0.59731	0.82711	0.98872	1.20165	1.40704	1.6354
	1094	1.1341	0.4001	0.59828	0.8275	0.98896	1.20273	1.40757	1.63537
	1093	1.13514	0.40114	0.59905	0.828	0.98945	1.20378	1.40904	1.63645
	1092	1.13618	0.40245	0.60028	0.82838	0.98996	1.20499	1.41014	1.63751
	1091	1.13722	0.40255	0.60119	0.82886	0.99039	1.20615	1.41122	1.63843
	1090	1.13827	0.40315	0.60197	0.82919	0.99118	1.20714	1.41258	1.63936
	1089	1.13931	0.40394	0.6034	0.82966	0.99152	1.20839	1.41368	1.63964
	1088	1.14036	0.40422	0.60426	0.82997	0.99219	1.20961	1.41529	1.64105
	1087	1.14141	0.40578	0.60486	0.83036	0.99265	1.21081	1.41655	1.64155
	1086	1.14246	0.4055	0.60669	0.83088	0.99352	1.2122	1.41769	1.64193
	1085	1.14351	0.40688	0.60658	0.83093	0.99401	1.213	1.41831	1.64289
	1084	1.14457	0.40458	0.60851	0.83162	0.99447	1.2148	1.41965	1.64372
	1083	1.14562	0.40613	0.60957	0.83182	0.99535	1.21606	1.42099	1.64512
	1082	1.14668	0.40577	0.61082	0.8322	0.99591	1.21713	1.42199	1.64595
	1081	1.14774	0.40711	0.61196	0.83279	0.99673	1.21872	1.42362	1.6469
	1080	1.14881	0.40802	0.61275	0.83288	0.99748	1.22012	1.42446	1.6477
	1079	1.14987	0.40646	0.61424	0.83329	0.99826	1.22132	1.42605	1.64789
	1078	1.15094	0.40956	0.61446	0.83349	0.99904	1.22244	1.42708	1.64867
	1077	1.15201	0.40827	0.61638	0.83385	1.00002	1.22398	1.42827	1.65001
	1076	1.15308	0.40816	0.61718	0.83423	1.00074	1.2255	1.42936	1.65022
	1075	1.15415	0.40764	0.618	0.83444	1.00144	1.22646	1.43048	1.6517
	1074	1.15522	0.40896	0.61999	0.83499	1.00252	1.22828	1.43164	1.65178
	1073	1.1563	0.40901	0.62082	0.83506	1.00354	1.22959	1.43294	1.65302
	1072	1.15738	0.41068	0.62197	0.83552	1.00429	1.23131	1.43425	1.65373
	1071	1.15846	0.41103	0.62302	0.83551	1.00519	1.23235	1.4357	1.65453
	1070	1.15954	0.40812	0.62483	0.83613	1.00647	1.23379	1.43707	1.6564
	1069	1.16063	0.41112	0.62533	0.83625	1.00718	1.2352	1.4377	1.6564
	1068	1.16171	0.41092	0.62652	0.83663	1.00859	1.23708	1.43951	1.65774
	1067	1.1628	0.41051	0.62772	0.83676	1.00951	1.23853	1.44045	1.65808
	1066	1.16389	0.41114	0.62904	0.83707	1.01059	1.23955	1.44189	1.65884
	1065	1.16499	0.41191	0.62955	0.83724	1.01191	1.24098	1.4432	1.6599
	1064	1.16608	0.41304	0.63181	0.83774	1.01277	1.24267	1.44383	1.66041
	1063	1.16718	0.41148	0.63298	0.83825	1.01392	1.24449	1.44512	1.66193
	1062	1.16828	0.41343	0.63369	0.83828	1.01508	1.24558	1.44627	1.66175
	1061	1.16938	0.41376	0.63535	0.83897	1.01641	1.24757	1.44749	1.66315
	1060	1.17048	0.41342	0.63636	0.839	1.01773	1.24858	1.44861	1.66406
	1059	1.17159	0.41295	0.63793	0.83945	1.01885	1.25018	1.44994	1.66548
	1058	1.17269	0.41375	0.63948	0.83974	1.02015	1.252	1.4512	1.66573
	1057	1.1738	0.41494	0.64026	0.84001	1.0213	1.25343	1.45212	1.66683
	1056	1.17491	0.41263	0.6412	0.84022	1.0228	1.25474	1.45339	1.6675
	1055	1.17603	0.41584	0.64286	0.84077	1.02436	1.25622	1.4546	1.66857
	1054	1.17714	0.41593	0.64381	0.84105	1.02567	1.25778	1.45577	1.66898
	1053	1.17826	0.41601	0.6452	0.84136	1.02675	1.25929	1.45662	1.67036
	1052	1.17938	0.41469	0.64589	0.8415	1.02821	1.26046	1.45763	1.67164
	1051	1.1805	0.41589	0.64719	0.84195	1.02977	1.26198	1.45884	1.6717
	1050	1.18163	0.41619	0.64843	0.84237	1.03114	1.26351	1.46025	1.67309
	1049	1.18276	0.41636	0.64999	0.84273	1.0327	1.26505	1.46112	1.67303
	1048	1.18388	0.41787	0.65081	0.84313	1.03418	1.2663	1.46237	1.6744
	1047	1.18501	0.41677	0.65231	0.84344	1.03563	1.26803	1.46343	1.67578
	1046	1.18615	0.41768	0.65418	0.84401	1.03697	1.26938	1.46398	1.67575
	1045	1.18728	0.41834	0.65497	0.84439	1.0387	1.27084	1.46545	1.67742
	1044	1.18842	0.41689	0.65598	0.84468	1.04043	1.27223	1.4668	1.67807
	1043	1.18956	0.41976	0.65738	0.84515	1.04165	1.27375	1.46743	1.679
	1042	1.1907	0.41751	0.65929	0.84568	1.04339	1.27556	1.46855	1.67972
	1041	1.19184	0.42074	0.66016	0.84616	1.04474	1.27667	1.46913	1.68058
	1040	1.19299	0.42095	0.66078	0.84651	1.04646	1.27807	1.47055	1.68127
	1039	1.19414	0.42139	0.66218	0.84705	1.04803	1.27948	1.47124	1.68281
	1038	1.19529	0.42065	0.66323	0.8475	1.04981	1.28067	1.47243	1.68306
	1037	1.19644	0.42055	0.66426	0.84801	1.05152	1.2821	1.47375	1.68376
	1036	1.1976	0.42185	0.66573	0.84859	1.05287	1.2836	1.47383	1.68431
	1035	1.19875	0.42116	0.66709	0.84918	1.05467	1.28514	1.47521	1.68594
	1034	1.19991	0.4224	0.66847	0.8498	1.05599	1.28655	1.47574	1.68781
	1033	1.20107	0.42347	0.66941	0.85021	1.05779	1.28779	1.47678	1.68791
	1032	1.20224	0.42334	0.67058	0.8509	1.05956	1.28905	1.47765	1.68886
	1031	1.2034	0.42492	0.6721	0.85146	1.06121	1.29021	1.47853	1.68944
	1030	1.20457	0.42465	0.67316	0.85217	1.06299	1.29162	1.47953	1.6907
	1029	1.20574	0.42681	0.67443	0.85294	1.06475	1.29284	1.48048	1.69126
	1028	1.20692	0.42648	0.67587	0.85357	1.0663	1.29416	1.48091	1.69299
	1027	1.20809	0.42829	0.67696	0.85428	1.06785	1.29537	1.48181	1.69436
	1026	1.20927	0.42767	0.67807	0.85491	1.06976	1.2965	1.48326	1.69385
	1025	1.21045	0.42947	0.67843	0.85537	1.07127	1.29732	1.48342	1.69516
	1024	1.21163	0.42989	0.68045	0.85646	1.0733	1.29932	1.48504	1.69606
	1023	1.21282	0.42947	0.68136	0.85714	1.07475	1.29996	1.48523	1.69756
	1022	1.214	0.43138	0.68209	0.85776	1.07648	1.30091	1.48606	1.69856
	1021	1.21519	0.43163	0.68395	0.85869	1.07814	1.3023	1.48676	1.69959
	1020	1.21638	0.43125	0.68495	0.85945	1.07974	1.30341	1.48754	1.70092
	1019	1.21758	0.43346	0.68607	0.8603	1.08136	1.30419	1.48826	1.70087
	1018	1.21877	0.43322	0.68669	0.861	1.08308	1.30548	1.48899	1.70244
	1017	1.21997	0.43512	0.68805	0.86198	1.08505	1.30667	1.48979	1.70359
	1016	1.22117	0.43418	0.6888	0.86275	1.0865	1.30731	1.49026	1.70393
	1015	1.22237	0.43498	0.69055	0.86387	1.08841	1.30873	1.49164	1.70529
	1014	1.22358	0.43703	0.69166	0.86482	1.08969	1.3097	1.49213	1.70718
	1013	1.22479	0.43792	0.69247	0.86566	1.09152	1.31062	1.49246	1.7068
	1012	1.226	0.4375	0.69321	0.86667	1.09295	1.31122	1.49328	1.70922
	1011	1.22721	0.44153	0.69454	0.86744	1.09481	1.31255	1.49396	1.70922
	1010	1.22843	0.44187	0.69507	0.86855	1.09617	1.31301	1.49447	1.71016
	1009	1.22964	0.44115	0.69671	0.8698	1.0979	1.31426	1.49516	1.7121
	1008	1.23086	0.44305	0.69777	0.8708	1.09942	1.31528	1.496	1.7123
	1007	1.23209	0.4432	0.69836	0.87174	1.1007	1.3156	1.49603	1.7132
	1006	1.23331	0.44376	0.69986	0.87283	1.10249	1.31694	1.49729	1.71462
	1005	1.23454	0.4456	0.70042	0.87393	1.10404	1.31749	1.49779	1.7158
	1004	1.23577	0.44526	0.70141	0.87507	1.1055	1.3184	1.49867	1.71645
	1003	1.237	0.44863	0.70221	0.87621	1.10702	1.319	1.49912	1.71753
	1002	1.23823	0.44881	0.70347	0.87744	1.10836	1.31983	1.49976	1.71891
	1001	1.23947	0.44967	0.70468	0.87866	1.10997	1.32092	1.5003	1.71987
	1000	1.24071	0.44975	0.70471	0.87974	1.11143	1.3212	1.50059	1.72023
	999	1.24195	0.45147	0.70629	0.88104	1.11297	1.32223	1.5014	1.72213
	998	1.2432	0.4537	0.70775	0.88252	1.11429	1.32306	1.50219	1.7229
	997	1.24444	0.45322	0.70799	0.88355	1.11562	1.32315	1.50254	1.72408
	996	1.24569	0.45598	0.70934	0.88495	1.11689	1.32418	1.50318	1.72461
	995	1.24694	0.45747	0.71006	0.88615	1.11825	1.3247	1.50413	1.72602
	994	1.2482	0.45846	0.71093	0.88747	1.11975	1.3255	1.5048	1.72692
	993	1.24946	0.45943	0.7113	0.88888	1.12098	1.326	1.50544	1.72807
	992	1.25072	0.46012	0.71241	0.89022	1.12214	1.32679	1.50571	1.72912
	991	1.25198	0.46235	0.71352	0.89174	1.12347	1.32728	1.50629	1.73083
	990	1.25324	0.46308	0.71417	0.893	1.12477	1.32805	1.50711	1.73209
	989	1.25451	0.46376	0.7147	0.89429	1.1259	1.32803	1.50781	1.73217
	988	1.25578	0.46485	0.71505	0.89561	1.12684	1.32853	1.50801	1.73302
	987	1.25705	0.4667	0.71634	0.89715	1.12789	1.32931	1.50865	1.73457
	986	1.25833	0.4664	0.71729	0.89868	1.12911	1.33009	1.50948	1.73553
	985	1.2596	0.46825	0.71779	0.90027	1.13023	1.33038	1.50992	1.7361
	984	1.26088	0.47084	0.71904	0.90165	1.13153	1.33121	1.51136	1.73884
	983	1.26217	0.47192	0.71933	0.90311	1.1327	1.33125	1.51159	1.73974
	982	1.26345	0.47426	0.72005	0.9047	1.13391	1.3322	1.51288	1.74049
	981	1.26474	0.47616	0.72114	0.90619	1.13469	1.33274	1.513	1.74135
	980	1.26603	0.47752	0.72176	0.9075	1.13563	1.33296	1.51364	1.7438
	979	1.26732	0.47842	0.72268	0.90928	1.13698	1.33364	1.515	1.74371
	978	1.26862	0.47941	0.72344	0.91095	1.13772	1.33423	1.51497	1.74504
	977	1.26992	0.48177	0.7242	0.91226	1.13854	1.3347	1.51587	1.74646
	976	1.27122	0.48095	0.7245	0.91391	1.13965	1.33505	1.51683	1.74726
	975	1.27252	0.48422	0.72547	0.91555	1.14038	1.33565	1.51778	1.74758
	974	1.27383	0.48316	0.7257	0.91699	1.14125	1.33573	1.51807	1.74889
	973	1.27514	0.48647	0.72661	0.91866	1.14214	1.33653	1.51917	1.75094
	972	1.27645	0.48962	0.72741	0.92024	1.1429	1.33702	1.51977	1.75124
	971	1.27777	0.48961	0.72792	0.9219	1.14372	1.33754	1.52089	1.75214
	970	1.27908	0.49078	0.72891	0.92357	1.14442	1.33802	1.52126	1.75299
	969	1.2804	0.49217	0.72924	0.92529	1.14518	1.33851	1.52205	1.75495
	968	1.28173	0.49607	0.73052	0.92725	1.14598	1.3394	1.52314	1.75603
	967	1.28305	0.4952	0.73093	0.92871	1.14661	1.33973	1.52391	1.75746
	966	1.28438	0.49741	0.73145	0.93063	1.14727	1.34036	1.52476	1.75858
	965	1.28571	0.49929	0.73191	0.9322	1.14791	1.3407	1.52554	1.75907
	964	1.28704	0.50054	0.73254	0.93385	1.14852	1.34117	1.52659	1.76119
	963	1.28838	0.50345	0.73316	0.93541	1.14929	1.342	1.52738	1.7621
	962	1.28972	0.50394	0.73387	0.93718	1.14972	1.34238	1.52819	1.76343
	961	1.29106	0.50675	0.73459	0.9388	1.15042	1.34318	1.52937	1.76448
	960	1.29241	0.50734	0.73452	0.94019	1.15113	1.34337	1.53022	1.76558
	959	1.29375	0.50847	0.73566	0.94206	1.15171	1.34436	1.53102	1.76625
	958	1.2951	0.51087	0.73674	0.94372	1.15224	1.34491	1.53218	1.76829
	957	1.29646	0.51124	0.73705	0.94537	1.15275	1.34571	1.53306	1.76916
	956	1.29781	0.51382	0.73773	0.94687	1.1535	1.34613	1.53417	1.77037
	955	1.29917	0.51429	0.73839	0.94862	1.15396	1.34701	1.53535	1.77162
	954	1.30053	0.51757	0.73939	0.95022	1.15458	1.34764	1.53628	1.7726
	953	1.3019	0.51741	0.73937	0.95175	1.155	1.34809	1.53724	1.77404
	952	1.30327	0.51832	0.74082	0.95344	1.15559	1.34904	1.53853	1.77443
	951	1.30464	0.52169	0.74074	0.95496	1.15594	1.34956	1.53937	1.77597
	950	1.30601	0.5228	0.74144	0.95643	1.15623	1.35037	1.54015	1.77684
	949	1.30739	0.52334	0.74258	0.95818	1.15696	1.35116	1.54201	1.77779
	948	1.30877	0.52461	0.74266	0.95972	1.15768	1.35181	1.54333	1.77955
	947	1.31015	0.52656	0.74375	0.96131	1.15798	1.35273	1.54414	1.78074
	946	1.31153	0.52784	0.74417	0.96299	1.15833	1.35368	1.54523	1.7817
	945	1.31292	0.53033	0.74459	0.96433	1.15904	1.35413	1.54662	1.78291
	944	1.31431	0.53157	0.7456	0.96599	1.15942	1.35553	1.54743	1.78461
	943	1.31571	0.53223	0.74618	0.96751	1.15987	1.35649	1.54896	1.78569
	942	1.3171	0.53423	0.74672	0.96907	1.16033	1.35715	1.54993	1.78625
	941	1.3185	0.53663	0.74715	0.97057	1.16095	1.35818	1.55174	1.78697
	940	1.3199	0.53952	0.74784	0.97196	1.16146	1.35899	1.55272	1.78928
	939	1.32131	0.54063	0.74867	0.97354	1.16176	1.3602	1.55382	1.79049
	938	1.32272	0.54254	0.74928	0.97484	1.16253	1.3609	1.55536	1.79192
	937	1.32413	0.54518	0.75034	0.97642	1.16295	1.36231	1.55655	1.79254
	936	1.32554	0.54807	0.75116	0.97797	1.16342	1.36348	1.55807	1.79352
	935	1.32696	0.54816	0.7515	0.97931	1.16398	1.36455	1.55933	1.79435
	934	1.32838	0.54897	0.75225	0.98089	1.16457	1.3656	1.56105	1.79581
	933	1.32981	0.55249	0.7529	0.98223	1.16514	1.36664	1.56223	1.79758
	932	1.33123	0.55356	0.75418	0.98357	1.16585	1.368	1.56368	1.79878
	931	1.33266	0.55309	0.75455	0.98496	1.16641	1.36897	1.56479	1.80016
	930	1.3341	0.55783	0.7555	0.9864	1.16702	1.37047	1.56646	1.80117
	929	1.33553	0.55847	0.75626	0.98779	1.16773	1.37162	1.56817	1.80255
	928	1.33697	0.56074	0.75733	0.98906	1.16833	1.37303	1.56944	1.80336
	927	1.33841	0.56194	0.75797	0.99035	1.16903	1.37403	1.57102	1.80443
	926	1.33986	0.56239	0.75925	0.99193	1.16948	1.37579	1.57173	1.80601
	925	1.34131	0.56521	0.7601	0.99312	1.17029	1.37697	1.57355	1.80759
	924	1.34276	0.56521	0.76095	0.99435	1.17097	1.37819	1.57489	1.80763
	923	1.34421	0.56779	0.76179	0.99554	1.17168	1.37938	1.57677	1.80959
	922	1.34567	0.57052	0.76289	0.99692	1.17252	1.38093	1.57782	1.81065
	921	1.34713	0.57037	0.76367	0.99825	1.17349	1.38245	1.57961	1.81137
	920	1.3486	0.57167	0.76368	0.99919	1.17413	1.3835	1.58091	1.81273
	919	1.35007	0.57311	0.76516	1.00049	1.17482	1.38509	1.58212	1.8142
	918	1.35154	0.57467	0.76588	1.00172	1.17578	1.38667	1.58385	1.81478
	917	1.35301	0.5748	0.76668	1.00291	1.17686	1.38799	1.58519	1.81643
	916	1.35449	0.57637	0.76873	1.00414	1.17781	1.38984	1.58741	1.8178
	915	1.35597	0.57887	0.77011	1.00546	1.17862	1.39168	1.58852	1.81928
	914	1.35745	0.58053	0.77081	1.00657	1.17956	1.39329	1.58997	1.81998
	913	1.35894	0.58234	0.77169	1.00754	1.18053	1.39428	1.59124	1.82166
	912	1.36043	0.58437	0.77303	1.00888	1.1817	1.39632	1.59324	1.82191
	911	1.36192	0.58459	0.774	1.0099	1.18243	1.39769	1.59403	1.82366
	910	1.36342	0.58456	0.77487	1.01087	1.18377	1.39911	1.59621	1.82538
	909	1.36492	0.58521	0.77602	1.01189	1.185	1.40076	1.59782	1.82719
	908	1.36642	0.58791	0.77728	1.01324	1.18603	1.40262	1.59906	1.82818
	907	1.36793	0.58955	0.77817	1.01408	1.18716	1.40392	1.60066	1.82966
	906	1.36944	0.59089	0.77944	1.01523	1.18827	1.4054	1.60201	1.83051
	905	1.37095	0.59273	0.78069	1.01617	1.18954	1.40742	1.60352	1.83115
	904	1.37247	0.59474	0.78186	1.01709	1.19066	1.40901	1.60478	1.833
	903	1.37399	0.59319	0.78335	1.01826	1.19212	1.41076	1.60684	1.83401
	902	1.37551	0.59577	0.785	1.01948	1.19342	1.41272	1.60855	1.83584
	901	1.37704	0.59793	0.78618	1.0205	1.1948	1.41429	1.60939	1.83707
	900	1.37857	0.59703	0.7872	1.02127	1.1961	1.41578	1.61081	1.83797
	899	1.3801	0.59918	0.78854	1.0225	1.19737	1.41754	1.61233	1.83994
	898	1.38164	0.60112	0.78993	1.02337	1.19909	1.41943	1.61422	1.84074
	897	1.38318	0.60011	0.79152	1.02451	1.2002	1.42121	1.61519	1.84166
	896	1.38472	0.60046	0.79318	1.02551	1.2018	1.42323	1.617	1.84331
	895	1.38627	0.60241	0.79458	1.02657	1.20345	1.42481	1.61831	1.84463
	894	1.38782	0.60352	0.79641	1.02736	1.20461	1.42637	1.61926	1.84568
	893	1.38937	0.6057	0.79754	1.0284	1.20618	1.42798	1.62108	1.84678
	892	1.39093	0.60525	0.79886	1.02949	1.20801	1.42995	1.62262	1.8486
	891	1.39249	0.60684	0.80045	1.03052	1.20971	1.43166	1.62394	1.84957
	890	1.39406	0.60766	0.80214	1.03159	1.21149	1.43344	1.62573	1.85114
	889	1.39562	0.60881	0.80411	1.03249	1.21327	1.43508	1.62726	1.85208
	888	1.3972	0.6108	0.80519	1.03338	1.21462	1.43655	1.62823	1.85289
	887	1.39877	0.61096	0.80677	1.03436	1.21629	1.43822	1.629	1.85532
	886	1.40035	0.61119	0.80858	1.03558	1.21797	1.44025	1.63111	1.85636
	885	1.40193	0.61169	0.81005	1.03648	1.21987	1.44179	1.63237	1.85698
	884	1.40352	0.61255	0.81191	1.03745	1.22138	1.44375	1.63376	1.85958
	883	1.40511	0.61331	0.81331	1.03847	1.22306	1.44525	1.63447	1.86082
	882	1.4067	0.61421	0.81542	1.03949	1.22508	1.44687	1.63638	1.86175
	881	1.4083	0.61395	0.81663	1.04047	1.22679	1.44852	1.63746	1.86397
	880	1.4099	0.61497	0.81939	1.0418	1.22862	1.45066	1.63874	1.86468
	879	1.4115	0.61625	0.82156	1.04299	1.23058	1.45279	1.64031	1.86697
	878	1.41311	0.6171	0.8227	1.04382	1.23229	1.45365	1.64166	1.86882
	877	1.41472	0.61831	0.82381	1.04485	1.23419	1.455	1.64256	1.86876
	876	1.41634	0.61791	0.82588	1.04586	1.23604	1.4568	1.64411	1.86996
	875	1.41795	0.61687	0.82787	1.04702	1.23804	1.45881	1.64573	1.87224
	874	1.41958	0.62069	0.82952	1.04795	1.23981	1.45961	1.64668	1.87342
	873	1.4212	0.62063	0.8321	1.04939	1.2419	1.4619	1.64822	1.87569
	872	1.42283	0.62133	0.83365	1.05035	1.24377	1.46337	1.64954	1.87715
	871	1.42447	0.62185	0.83493	1.05137	1.24537	1.46462	1.65029	1.87793
	870	1.4261	0.62207	0.83753	1.05264	1.24756	1.46645	1.65185	1.87948
	869	1.42774	0.62441	0.83991	1.05408	1.24941	1.46827	1.65334	1.88178
	868	1.42939	0.62317	0.84128	1.05515	1.25117	1.46951	1.65402	1.88208
	867	1.43104	0.62483	0.84358	1.05635	1.25329	1.47127	1.65562	1.88524
	866	1.43269	0.62442	0.84505	1.05746	1.25512	1.47221	1.65683	1.88615
	865	1.43435	0.62729	0.8467	1.05855	1.25664	1.47366	1.65784	1.88749
	864	1.43601	0.62627	0.84878	1.05998	1.25906	1.47534	1.65981	1.88944
	863	1.43767	0.62759	0.8507	1.06102	1.26094	1.47688	1.66067	1.89031
	862	1.43934	0.62724	0.85211	1.06216	1.26278	1.47804	1.66176	1.89187
	861	1.44101	0.62927	0.85481	1.06378	1.26459	1.47963	1.66326	1.89414
	860	1.44269	0.63094	0.85685	1.06505	1.26643	1.48103	1.66408	1.89472
	859	1.44437	0.63164	0.85859	1.0664	1.2686	1.48236	1.66561	1.89569
	858	1.44605	0.63213	0.86073	1.06761	1.27034	1.48384	1.6666	1.89857
	857	1.44774	0.63303	0.86269	1.06913	1.27238	1.4852	1.66796	1.90012
	856	1.44943	0.63391	0.86462	1.07017	1.27409	1.48654	1.66951	1.90106
	855	1.45112	0.63518	0.8661	1.07163	1.27623	1.48741	1.67114	1.90296
	854	1.45282	0.63716	0.86838	1.0732	1.27811	1.48922	1.67204	1.90448
	853	1.45453	0.63574	0.87093	1.07455	1.27983	1.49047	1.67307	1.90643
	852	1.45623	0.63898	0.87278	1.07618	1.28198	1.49204	1.67568	1.90777
	851	1.45794	0.64018	0.87504	1.07767	1.28367	1.49334	1.67599	1.90877
	850	1.45966	0.64003	0.87711	1.07919	1.28547	1.49469	1.67761	1.91129
	849	1.46138	0.63902	0.87894	1.08049	1.28714	1.49563	1.67866	1.91321
	848	1.4631	0.63943	0.88096	1.08222	1.28903	1.49711	1.68032	1.9147
	847	1.46483	0.64034	0.88301	1.0836	1.29083	1.49842	1.68132	1.91649
	846	1.46656	0.64169	0.88522	1.08531	1.29238	1.49983	1.68243	1.91762
	845	1.4683	0.64296	0.88819	1.08718	1.29431	1.50184	1.6841	1.9191
	844	1.47004	0.64578	0.88968	1.08869	1.29592	1.5025	1.68551	1.92172
	843	1.47178	0.64568	0.89102	1.09002	1.29781	1.50368	1.68691	1.92313
	842	1.47353	0.64724	0.89342	1.09177	1.29913	1.50494	1.6878	1.92479
	841	1.47528	0.64682	0.89535	1.09349	1.30091	1.50623	1.68962	1.92517
	840	1.47704	0.64869	0.89743	1.09515	1.30247	1.5075	1.69084	1.92856
	839	1.4788	0.65136	0.89982	1.09699	1.30425	1.50914	1.69251	1.92915
	838	1.48056	0.65269	0.90152	1.09852	1.30577	1.51012	1.69356	1.93179
	837	1.48233	0.65452	0.90348	1.1002	1.30731	1.51132	1.69504	1.93272
	836	1.4841	0.65356	0.90559	1.10207	1.30936	1.513	1.69739	1.93491
	835	1.48588	0.65527	0.90786	1.10377	1.31056	1.51439	1.6977	1.93655
	834	1.48766	0.65747	0.90965	1.10573	1.31229	1.51575	1.70002	1.93762
	833	1.48945	0.65775	0.91137	1.10731	1.31394	1.51661	1.70146	1.93988
	832	1.49124	0.66012	0.91344	1.10913	1.3153	1.51806	1.70289	1.94084
	831	1.49303	0.66339	0.9154	1.11088	1.31714	1.51947	1.70464	1.94356
	830	1.49483	0.66338	0.91808	1.11302	1.31851	1.52134	1.70603	1.94499
	829	1.49663	0.66554	0.91932	1.11469	1.32009	1.52257	1.70777	1.94646
	828	1.49844	0.66725	0.92115	1.11634	1.32149	1.52328	1.70896	1.9486
	827	1.50025	0.66976	0.9232	1.11841	1.32287	1.52494	1.71087	1.9496
	826	1.50207	0.67067	0.92529	1.12026	1.32437	1.52645	1.71265	1.95168
	825	1.50389	0.67168	0.92774	1.12211	1.32579	1.52788	1.71441	1.95449
	824	1.50572	0.67374	0.92938	1.12404	1.32719	1.52955	1.7157	1.95528
	823	1.50755	0.67544	0.93139	1.12621	1.32858	1.53071	1.71711	1.95648
	822	1.50938	0.6787	0.93314	1.1278	1.33012	1.53221	1.71914	1.95938
	821	1.51122	0.68088	0.93517	1.12994	1.33151	1.5338	1.72053	1.96095
	820	1.51306	0.68157	0.93707	1.13172	1.33295	1.53532	1.72265	1.96204
	819	1.51491	0.68378	0.93857	1.13381	1.33434	1.53688	1.72426	1.96445
	818	1.51676	0.68813	0.94053	1.13559	1.33588	1.53844	1.72595	1.96567
	817	1.51862	0.68926	0.94242	1.13758	1.33723	1.53995	1.72774	1.96767
	816	1.52048	0.69061	0.94439	1.13951	1.33833	1.54149	1.72918	1.96925
	815	1.52234	0.6938	0.9461	1.14142	1.34008	1.54286	1.73134	1.97189
	814	1.52421	0.69666	0.94795	1.14348	1.34105	1.54478	1.73258	1.97313
	813	1.52609	0.69789	0.94981	1.1454	1.34313	1.54627	1.73494	1.97497
	812	1.52797	0.70021	0.9516	1.14743	1.34409	1.54788	1.73692	1.9773
	811	1.52985	0.70219	0.95342	1.14932	1.3455	1.54982	1.73835	1.9792
	810	1.53174	0.70387	0.95496	1.1514	1.34715	1.55164	1.74071	1.98061
	809	1.53363	0.70805	0.95703	1.15337	1.34856	1.5533	1.74195	1.9828
	808	1.53553	0.71035	0.95833	1.15514	1.35004	1.5547	1.74449	1.98512
	807	1.53743	0.71163	0.96071	1.15739	1.35135	1.5567	1.74613	1.98528
	806	1.53934	0.71492	0.96294	1.15941	1.35319	1.55893	1.74793	1.98855
	805	1.54125	0.71699	0.96458	1.16144	1.35431	1.5605	1.74949	1.99056
	804	1.54317	0.71981	0.96621	1.16323	1.35584	1.56232	1.75176	1.99167
	803	1.54509	0.7227	0.96799	1.1652	1.35732	1.5641	1.75336	1.99413
	802	1.54702	0.72456	0.96934	1.16703	1.35898	1.56583	1.75545	1.99554
	801	1.54895	0.72758	0.97152	1.16918	1.36049	1.56767	1.75728	1.99833
	800	1.55089	0.72975	0.9734	1.17119	1.36202	1.56986	1.7595	1.99911
	799	1.55283	0.73774	0.96022	1.16463	1.36338	1.55745	1.7634	1.94395
	798	1.55477	0.74031	0.9613	1.16696	1.36574	1.5584	1.76673	1.94453
	797	1.55673	0.7428	0.96121	1.16845	1.36652	1.56003	1.76829	1.94834
	796	1.55868	0.74568	0.9639	1.17048	1.36896	1.56285	1.77094	1.94948
	795	1.56064	0.74336	0.96668	1.17272	1.37006	1.56585	1.77235	1.9514
	794	1.56261	0.7444	0.9675	1.17475	1.3719	1.56728	1.774	1.95403
	793	1.56458	0.75027	0.97199	1.17655	1.37363	1.57029	1.77642	1.95551
	792	1.56655	0.75134	0.9727	1.17878	1.37527	1.57253	1.77852	1.95486
	791	1.56853	0.76451	0.97215	1.18042	1.37755	1.5731	1.78066	1.96014
	790	1.57052	0.76297	0.97491	1.18251	1.37896	1.57603	1.78263	1.9597
	789	1.57251	0.76154	0.97754	1.18431	1.38043	1.57756	1.7846	1.9634
	788	1.57451	0.76667	0.97877	1.18654	1.38209	1.58015	1.78737	1.96599
	787	1.57651	0.76966	0.98191	1.18929	1.3839	1.58256	1.78811	1.9668
	786	1.57851	0.77257	0.98184	1.19087	1.38566	1.58453	1.79014	1.97082
	785	1.58052	0.77165	0.98461	1.1931	1.3879	1.58699	1.79296	1.97233
	784	1.58254	0.7748	0.98681	1.19472	1.38987	1.58932	1.79523	1.97266
	783	1.58456	0.78105	0.98819	1.19675	1.39235	1.59035	1.79595	1.97545
	782	1.58659	0.78077	0.98984	1.19861	1.39337	1.59342	1.79889	1.97867
	781	1.58862	0.78452	0.99204	1.20084	1.39652	1.59532	1.80164	1.97941
	780	1.59065	0.78869	0.9928	1.20254	1.3978	1.59747	1.80307	1.98411
	779	1.5927	0.79112	0.99548	1.20453	1.39989	1.59959	1.80469	1.98517
	778	1.59474	0.79893	0.99826	1.20682	1.40168	1.60266	1.8077	1.98676
	777	1.5968	0.79475	0.99874	1.20886	1.40405	1.60476	1.80905	1.98912
	776	1.59885	0.79707	1.00118	1.21089	1.40595	1.60677	1.81124	1.99087
	775	1.60092	0.80342	1.00316	1.21289	1.40833	1.60912	1.81441	1.99315
	774	1.60298	0.80771	1.00396	1.21466	1.41012	1.61108	1.81553	1.99472
	773	1.60506	0.80835	1.00598	1.21688	1.41204	1.6131	1.81784	1.99937
	772	1.60714	0.81119	1.00866	1.219	1.41508	1.61575	1.81976	1.99965
	771	1.60922	0.82047	1.01058	1.22094	1.41614	1.61778	1.82164	2.00327
	770	1.61131	0.81736	1.01305	1.22327	1.41897	1.61999	1.82421	2.0049
	769	1.61341	0.81694	1.01479	1.22503	1.42125	1.62271	1.82573	2.00761
	768	1.61551	0.82161	1.01658	1.22736	1.42358	1.62497	1.82756	2.00811
	767	1.61761	0.82477	1.0182	1.22927	1.42594	1.62722	1.83055	2.01199
	766	1.61973	0.8295	1.02218	1.23145	1.42799	1.62968	1.83229	2.01603
	765	1.62184	0.83155	1.02375	1.23341	1.43016	1.63186	1.83414	2.0166
	764	1.62397	0.83299	1.02507	1.23568	1.43246	1.6341	1.83683	2.01966
	763	1.62609	0.83333	1.02783	1.23786	1.43515	1.63701	1.83906	2.02085
	762	1.62823	0.84069	1.02835	1.23984	1.43714	1.63906	1.8414	2.02302
	761	1.63037	0.84105	1.0312	1.24178	1.43939	1.64129	1.84236	2.02551
	760	1.63251	0.84266	1.03438	1.24406	1.44208	1.64376	1.84581	2.02832
	759	1.63466	0.84636	1.03612	1.2462	1.44442	1.64654	1.84712	2.03092
	758	1.63682	0.85067	1.03786	1.24842	1.44693	1.64821	1.84904	2.03273
	757	1.63898	0.85076	1.03962	1.25048	1.44978	1.6503	1.85185	2.03561
	756	1.64115	0.85452	1.0419	1.25275	1.45224	1.65305	1.8553	2.03813
	755	1.64332	0.85763	1.0455	1.25483	1.45469	1.65521	1.85582	2.04132
	754	1.6455	0.86169	1.04752	1.25731	1.45675	1.65765	1.85809	2.04323
	753	1.64769	0.85961	1.0492	1.25911	1.46	1.66036	1.86124	2.04512
	752	1.64988	0.86472	1.05112	1.26132	1.46194	1.66186	1.86326	2.04582
	751	1.65208	0.86504	1.05369	1.26385	1.4644	1.66426	1.86502	2.05118
	750	1.65428	0.86847	1.05718	1.26592	1.46644	1.66664	1.86678	2.0541
	749	1.65649	0.87258	1.05828	1.26849	1.4693	1.66906	1.86892	2.05467
	748	1.6587	0.87716	1.06249	1.27058	1.47164	1.67248	1.87138	2.05782
	747	1.66092	0.87758	1.06358	1.27292	1.47415	1.67379	1.87363	2.06145
	746	1.66315	0.88169	1.06613	1.27504	1.47682	1.67632	1.87627	2.06252
	745	1.66538	0.88228	1.06865	1.2779	1.47947	1.67891	1.87816	2.06721
	744	1.66762	0.88415	1.07074	1.27994	1.48193	1.68078	1.8811	2.06942
	743	1.66987	0.88606	1.07394	1.28227	1.48412	1.68424	1.88288	2.072
	742	1.67212	0.89199	1.07623	1.28477	1.48686	1.68599	1.88524	2.07428
	741	1.67437	0.88864	1.07784	1.28691	1.48985	1.68765	1.888	2.07857
	740	1.67664	0.89592	1.08209	1.28962	1.49213	1.69105	1.89002	2.08035
	739	1.6789	0.89797	1.08391	1.29208	1.49476	1.69262	1.89314	2.08241
	738	1.68118	0.90211	1.08637	1.29429	1.49738	1.69535	1.89485	2.08645
	737	1.68346	0.90409	1.08882	1.29678	1.50026	1.69738	1.89771	2.08809
	736	1.68575	0.90103	1.09198	1.29907	1.50237	1.70042	1.90023	2.0913
	735	1.68804	0.90579	1.09532	1.30183	1.5053	1.70279	1.90247	2.09328
	734	1.69034	0.90983	1.09763	1.30436	1.50771	1.70506	1.90468	2.09632
	733	1.69265	0.91356	1.10039	1.30672	1.51022	1.70743	1.90771	2.0987
	732	1.69496	0.9112	1.10241	1.30931	1.51281	1.70992	1.90995	2.10176
	731	1.69728	0.91816	1.1057	1.31197	1.51524	1.71284	1.91201	2.10509
	730	1.6996	0.91755	1.10869	1.3146	1.51787	1.7152	1.91499	2.10743
	729	1.70193	0.91978	1.11148	1.31702	1.52067	1.71776	1.91815	2.11062
	728	1.70427	0.92537	1.11363	1.31969	1.52347	1.72037	1.92057	2.11303
	727	1.70662	0.92319	1.11709	1.32259	1.52557	1.72297	1.92242	2.11583
	726	1.70897	0.9295	1.12005	1.32498	1.52809	1.72509	1.9251	2.11906
	725	1.71132	0.92871	1.12275	1.32786	1.53059	1.7284	1.92758	2.12305
	724	1.71369	0.93267	1.12642	1.33051	1.53376	1.7306	1.9312	2.12561
	723	1.71606	0.93443	1.12904	1.33323	1.53615	1.73342	1.93341	2.12895
	722	1.71843	0.939	1.13141	1.33568	1.53874	1.73569	1.93601	2.13111
	721	1.72082	0.93929	1.13459	1.33873	1.54139	1.739	1.93876	2.1355
	720	1.72321	0.94187	1.13782	1.34146	1.54403	1.74147	1.94212	2.13612
	719	1.72561	0.94445	1.1398	1.34397	1.54712	1.74379	1.94497	2.14062
	718	1.72801	0.94487	1.14332	1.34683	1.54928	1.74649	1.9465	2.14263
	717	1.73042	0.95083	1.14619	1.34961	1.55207	1.74935	1.95055	2.14656
	716	1.73284	0.95132	1.14952	1.35266	1.55501	1.75281	1.95298	2.14879
	715	1.73526	0.9539	1.15268	1.35556	1.55769	1.75513	1.95564	2.1514
	714	1.73769	0.95999	1.15543	1.35833	1.56039	1.75778	1.95897	2.15494
	713	1.74013	0.95917	1.15896	1.36109	1.56292	1.76086	1.96164	2.15895
	712	1.74257	0.96431	1.1616	1.36399	1.56552	1.76355	1.96442	2.16186
	711	1.74502	0.96672	1.16496	1.36706	1.56847	1.76676	1.967	2.16413
	710	1.74748	0.97068	1.1681	1.36992	1.57148	1.76965	1.96956	2.1685
	709	1.74994	0.97314	1.17104	1.37296	1.57399	1.77245	1.97247	2.17215
	708	1.75242	0.97494	1.17405	1.3758	1.57715	1.77542	1.97611	2.17477
	707	1.75489	0.97745	1.17742	1.37874	1.57993	1.77807	1.97908	2.17806
	706	1.75738	0.97872	1.18081	1.38164	1.58239	1.78095	1.98146	2.18048
	705	1.75987	0.98218	1.18423	1.38473	1.58548	1.78459	1.98571	2.18441
	704	1.76237	0.98464	1.18725	1.3878	1.5885	1.78746	1.98804	2.18838
	703	1.76488	0.98958	1.18975	1.39074	1.59149	1.79021	1.99139	2.19148
	702	1.76739	0.992	1.1934	1.39371	1.59436	1.79323	1.99425	2.19401
	701	1.76991	0.99489	1.1967	1.39706	1.59713	1.7965	1.99722	2.19726
	700	1.77244	1	1.2	1.4	1.6	1.8	2	2.2
									--
									--
									--
									--
									--
									--
									--
									--
									--
									--
									--
									--
									--
									--
									--
									--
									--
									--
									--

## Sheet: Fig. 6c
Fig. 6c
		Intensity, empty Sample holder	Sample, intensity
	2θ (°)	Probenträger-leer-ohneFolie	INAS-72-2xuen-Bod-Ueb-1-ohneFolie	corrected intensity (col(D)-col(C ))	normalized intensity [0, 1]
	4.50657	2134	1907	-227	0.04884
	4.5197	2039	1897	-142	0.08994
	4.53283	2077	1749	-328	0
	4.54596	1938	1880	-58	0.13056
	4.55909	1891	1831	-60	0.12959
	4.57222	1969	1811	-158	0.08221
	4.58535	1915	1774	-141	0.09043
	4.59848	1825	1785	-40	0.13926
	4.61161	1904	1855	-49	0.13491
	4.62474	1834	1849	15	0.16586
	4.63787	1836	1819	-17	0.15039
	4.651	1828	1751	-77	0.12137
	4.66413	1778	1699	-79	0.12041
	4.67726	1789	1685	-104	0.10832
	4.69039	1798	1777	-21	0.14845
	4.70352	1879	1714	-165	0.07882
	4.71665	1918	1832	-86	0.11702
	4.72978	1856	1762	-94	0.11315
	4.74291	1834	1750	-84	0.11799
	4.75604	1801	1775	-26	0.14603
	4.76917	1863	1797	-66	0.12669
	4.7823	1885	1851	-34	0.14217
	4.79543	1852	1707	-145	0.08849
	4.80856	1822	1719	-103	0.1088
	4.82169	1898	1785	-113	0.10397
	4.83482	1896	1735	-161	0.08075
	4.84795	1899	1703	-196	0.06383
	4.86108	1850	1809	-41	0.13878
	4.87421	1824	1701	-123	0.09913
	4.88734	1828	1749	-79	0.12041
	4.90047	1851	1739	-112	0.10445
	4.9136	1866	1745	-121	0.1001
	4.92673	1838	1736	-102	0.10928
	4.93986	1853	1696	-157	0.08269
	4.95299	1784	1743	-41	0.13878
	4.96613	1836	1717	-119	0.10106
	4.97926	1810	1660	-150	0.08607
	4.99239	1844	1731	-113	0.10397
	5.00552	1752	1615	-137	0.09236
	5.01865	1709	1704	-5	0.15619
	5.03178	1699	1661	-38	0.14023
	5.04491	1791	1686	-105	0.10783
	5.05804	1700	1626	-74	0.12282
	5.07117	1699	1649	-50	0.13443
	5.0843	1746	1660	-86	0.11702
	5.09743	1685	1718	33	0.17456
	5.11056	1660	1624	-36	0.1412
	5.12369	1690	1595	-95	0.11267
	5.13682	1679	1660	-19	0.14942
	5.14995	1678	1534	-144	0.08897
	5.16308	1667	1669	2	0.15957
	5.17621	1664	1593	-71	0.12427
	5.18934	1693	1511	-182	0.0706
	5.20247	1682	1607	-75	0.12234
	5.2156	1688	1639	-49	0.13491
	5.22873	1731	1602	-129	0.09623
	5.24186	1635	1624	-11	0.15329
	5.25499	1631	1536	-95	0.11267
	5.26812	1591	1586	-5	0.15619
	5.28125	1697	1601	-96	0.11219
	5.29438	1661	1630	-31	0.14362
	5.30751	1677	1578	-99	0.11074
	5.32064	1631	1569	-62	0.12863
	5.33377	1643	1627	-16	0.15087
	5.3469	1644	1612	-32	0.14313
	5.36003	1656	1532	-124	0.09865
	5.37316	1663	1681	18	0.16731
	5.38629	1610	1609	-1	0.15812
	5.39942	1586	1532	-54	0.1325
	5.41255	1631	1571	-60	0.12959
	5.42568	1653	1549	-104	0.10832
	5.43882	1540	1637	97	0.20551
	5.45195	1582	1631	49	0.1823
	5.46508	1537	1524	-13	0.15232
	5.47821	1650	1593	-57	0.13104
	5.49134	1604	1593	-11	0.15329
	5.50447	1588	1576	-12	0.1528
	5.5176	1600	1614	14	0.16538
	5.53073	1567	1595	28	0.17215
	5.54386	1547	1644	97	0.20551
	5.55699	1579	1520	-59	0.13008
	5.57012	1564	1646	82	0.19826
	5.58325	1571	1602	31	0.1736
	5.59638	1540	1573	33	0.17456
	5.60951	1581	1628	47	0.18133
	5.62264	1649	1546	-103	0.1088
	5.63577	1627	1551	-76	0.12186
	5.6489	1562	1594	32	0.17408
	5.66203	1500	1512	12	0.16441
	5.67516	1568	1552	-16	0.15087
	5.68829	1587	1523	-64	0.12766
	5.70142	1484	1503	19	0.16779
	5.71455	1540	1527	-13	0.15232
	5.72768	1542	1533	-9	0.15426
	5.74081	1564	1536	-28	0.14507
	5.75394	1553	1517	-36	0.1412
	5.76707	1505	1450	-55	0.13201
	5.7802	1541	1549	8	0.16248
	5.79333	1562	1590	28	0.17215
	5.80646	1598	1516	-82	0.11896
	5.81959	1519	1580	61	0.1881
	5.83272	1529	1514	-15	0.15135
	5.84585	1580	1576	-4	0.15667
	5.85898	1507	1653	146	0.22921
	5.87211	1543	1540	-3	0.15716
	5.88524	1615	1490	-125	0.09816
	5.89838	1546	1488	-58	0.13056
	5.91151	1503	1528	25	0.1707
	5.92464	1600	1514	-86	0.11702
	5.93777	1537	1572	35	0.17553
	5.9509	1573	1567	-6	0.15571
	5.96403	1574	1507	-67	0.12621
	5.97716	1554	1558	4	0.16054
	5.99029	1547	1574	27	0.17166
	6.00342	1590	1503	-87	0.11654
	6.01655	1511	1547	36	0.17602
	6.02968	1444	1496	52	0.18375
	6.04281	1485	1576	91	0.20261
	6.05594	1512	1490	-22	0.14797
	6.06907	1435	1471	36	0.17602
	6.0822	1546	1467	-79	0.12041
	6.09533	1538	1553	15	0.16586
	6.10846	1477	1461	-16	0.15087
	6.12159	1469	1536	67	0.19101
	6.13472	1548	1482	-66	0.12669
	6.14785	1503	1477	-26	0.14603
	6.16098	1502	1493	-9	0.15426
	6.17411	1553	1486	-67	0.12621
	6.18724	1443	1537	94	0.20406
	6.20037	1534	1516	-18	0.1499
	6.2135	1576	1575	-1	0.15812
	6.22663	1497	1458	-39	0.13975
	6.23976	1426	1554	128	0.2205
	6.25289	1429	1588	159	0.23549
	6.26602	1480	1545	65	0.19004
	6.27915	1450	1553	103	0.20841
	6.29228	1452	1507	55	0.1852
	6.30541	1556	1482	-74	0.12282
	6.31854	1444	1482	38	0.17698
	6.33167	1440	1532	92	0.20309
	6.3448	1455	1434	-21	0.14845
	6.35793	1488	1458	-30	0.1441
	6.37107	1429	1425	-4	0.15667
	6.3842	1447	1477	30	0.17311
	6.39733	1481	1511	30	0.17311
	6.41046	1497	1481	-16	0.15087
	6.42359	1502	1498	-4	0.15667
	6.43672	1448	1521	73	0.19391
	6.44985	1440	1476	36	0.17602
	6.46298	1468	1511	43	0.1794
	6.47611	1488	1514	26	0.17118
	6.48924	1525	1447	-78	0.12089
	6.50237	1407	1487	80	0.19729
	6.5155	1504	1544	40	0.17795
	6.52863	1479	1495	16	0.16634
	6.54176	1394	1472	78	0.19632
	6.55489	1476	1522	46	0.18085
	6.56802	1391	1494	103	0.20841
	6.58115	1458	1460	2	0.15957
	6.59428	1472	1524	52	0.18375
	6.60741	1443	1485	42	0.17892
	6.62054	1382	1468	86	0.20019
	6.63367	1460	1461	1	0.15909
	6.6468	1418	1441	23	0.16973
	6.65993	1507	1434	-73	0.12331
	6.67306	1435	1456	21	0.16876
	6.68619	1449	1453	4	0.16054
	6.69932	1407	1500	93	0.20358
	6.71245	1468	1455	-13	0.15232
	6.72558	1480	1435	-45	0.13685
	6.73871	1479	1497	18	0.16731
	6.75184	1424	1434	10	0.16344
	6.76497	1429	1427	-2	0.15764
	6.7781	1460	1437	-23	0.14749
	6.79123	1519	1468	-51	0.13395
	6.80436	1504	1388	-116	0.10251
	6.81749	1424	1472	48	0.18182
	6.83063	1426	1487	61	0.1881
	6.84376	1502	1489	-13	0.15232
	6.85689	1494	1436	-58	0.13056
	6.87002	1427	1503	76	0.19536
	6.88315	1522	1484	-38	0.14023
	6.89628	1410	1381	-29	0.14458
	6.90941	1404	1480	76	0.19536
	6.92254	1431	1465	34	0.17505
	6.93567	1457	1491	34	0.17505
	6.9488	1388	1523	135	0.22389
	6.96193	1390	1471	81	0.19778
	6.97506	1503	1393	-110	0.10542
	6.98819	1417	1448	31	0.1736
	7.00132	1402	1414	12	0.16441
	7.01445	1395	1417	22	0.16925
	7.02758	1445	1448	3	0.16006
	7.04071	1472	1412	-60	0.12959
	7.05384	1417	1428	11	0.16393
	7.06697	1477	1400	-77	0.12137
	7.0801	1526	1444	-82	0.11896
	7.09323	1460	1499	39	0.17747
	7.10636	1420	1484	64	0.18956
	7.11949	1394	1452	58	0.18665
	7.13262	1417	1433	16	0.16634
	7.14575	1461	1483	22	0.16925
	7.15888	1378	1486	108	0.21083
	7.17201	1407	1447	40	0.17795
	7.18514	1458	1366	-92	0.11412
	7.19827	1362	1484	122	0.2176
	7.2114	1463	1385	-78	0.12089
	7.22453	1440	1513	73	0.19391
	7.23766	1415	1505	90	0.20213
	7.25079	1408	1339	-69	0.12524
	7.26392	1320	1478	158	0.23501
	7.27705	1343	1449	106	0.20986
	7.29019	1373	1427	54	0.18472
	7.30332	1433	1448	15	0.16586
	7.31645	1440	1469	29	0.17263
	7.32958	1411	1409	-2	0.15764
	7.34271	1382	1348	-34	0.14217
	7.35584	1442	1425	-17	0.15039
	7.36897	1388	1421	33	0.17456
	7.3821	1412	1442	30	0.17311
	7.39523	1409	1403	-6	0.15571
	7.40836	1377	1396	19	0.16779
	7.42149	1403	1385	-18	0.1499
	7.43462	1417	1405	-12	0.1528
	7.44775	1455	1432	-23	0.14749
	7.46088	1352	1530	178	0.24468
	7.47401	1390	1388	-2	0.15764
	7.48714	1332	1406	74	0.19439
	7.50027	1351	1505	154	0.23308
	7.5134	1440	1472	32	0.17408
	7.52653	1372	1403	31	0.1736
	7.53966	1430	1357	-73	0.12331
	7.55279	1399	1416	17	0.16683
	7.56592	1459	1478	19	0.16779
	7.57905	1433	1441	8	0.16248
	7.59218	1431	1364	-67	0.12621
	7.60531	1409	1484	75	0.19487
	7.61844	1339	1449	110	0.2118
	7.63157	1392	1509	117	0.21518
	7.6447	1381	1398	17	0.16683
	7.65783	1346	1456	110	0.2118
	7.67096	1344	1484	140	0.22631
	7.68409	1447	1427	-20	0.14894
	7.69722	1439	1355	-84	0.11799
	7.71035	1372	1479	107	0.21035
	7.72348	1414	1473	59	0.18714
	7.73661	1436	1401	-35	0.14168
	7.74974	1392	1470	78	0.19632
	7.76288	1430	1426	-4	0.15667
	7.77601	1419	1428	9	0.16296
	7.78914	1316	1414	98	0.206
	7.80227	1397	1399	2	0.15957
	7.8154	1334	1467	133	0.22292
	7.82853	1350	1424	74	0.19439
	7.84166	1416	1402	-14	0.15184
	7.85479	1410	1419	9	0.16296
	7.86792	1401	1435	34	0.17505
	7.88105	1324	1488	164	0.23791
	7.89418	1430	1422	-8	0.15474
	7.90731	1372	1407	35	0.17553
	7.92044	1333	1358	25	0.1707
	7.93357	1355	1370	15	0.16586
	7.9467	1417	1453	36	0.17602
	7.95983	1313	1418	105	0.20938
	7.97296	1304	1470	166	0.23888
	7.98609	1389	1396	7	0.16199
	7.99922	1421	1411	-10	0.15377
	8.01235	1370	1456	86	0.20019
	8.02548	1390	1375	-15	0.15135
	8.03861	1340	1413	73	0.19391
	8.05174	1411	1440	29	0.17263
	8.06487	1431	1432	1	0.15909
	8.078	1424	1419	-5	0.15619
	8.09113	1378	1366	-12	0.1528
	8.10426	1338	1359	21	0.16876
	8.11739	1353	1386	33	0.17456
	8.13052	1396	1432	36	0.17602
	8.14365	1359	1401	42	0.17892
	8.15678	1331	1426	95	0.20455
	8.16991	1342	1430	88	0.20116
	8.18304	1438	1452	14	0.16538
	8.19617	1388	1439	51	0.18327
	8.2093	1373	1398	25	0.1707
	8.22244	1311	1366	55	0.1852
	8.23557	1372	1329	-43	0.13781
	8.2487	1373	1387	14	0.16538
	8.26183	1298	1402	104	0.2089
	8.27496	1380	1393	13	0.16489
	8.28809	1345	1435	90	0.20213
	8.30122	1401	1423	22	0.16925
	8.31435	1356	1458	102	0.20793
	8.32748	1428	1411	-17	0.15039
	8.34061	1338	1446	108	0.21083
	8.35374	1379	1427	48	0.18182
	8.36687	1422	1389	-33	0.14265
	8.38	1405	1395	-10	0.15377
	8.39313	1306	1444	138	0.22534
	8.40626	1367	1472	105	0.20938
	8.41939	1344	1346	2	0.15957
	8.43252	1364	1399	35	0.17553
	8.44565	1368	1355	-13	0.15232
	8.45878	1393	1432	39	0.17747
	8.47191	1413	1438	25	0.1707
	8.48504	1312	1446	134	0.2234
	8.49817	1331	1395	64	0.18956
	8.5113	1307	1438	131	0.22195
	8.52443	1278	1380	102	0.20793
	8.53756	1360	1401	41	0.17843
	8.55069	1377	1355	-22	0.14797
	8.56382	1298	1414	116	0.2147
	8.57695	1393	1461	68	0.19149
	8.59008	1295	1446	151	0.23162
	8.60321	1305	1416	111	0.21228
	8.61634	1435	1342	-93	0.11364
	8.62947	1373	1426	53	0.18424
	8.6426	1368	1398	30	0.17311
	8.65573	1276	1381	105	0.20938
	8.66886	1314	1393	79	0.19681
	8.682	1321	1461	140	0.22631
	8.69513	1401	1347	-54	0.1325
	8.70826	1311	1375	64	0.18956
	8.72139	1410	1323	-87	0.11654
	8.73452	1376	1457	81	0.19778
	8.74765	1400	1387	-13	0.15232
	8.76078	1389	1418	29	0.17263
	8.77391	1317	1477	160	0.23598
	8.78704	1331	1397	66	0.19052
	8.80017	1387	1403	16	0.16634
	8.8133	1321	1439	118	0.21567
	8.82643	1296	1397	101	0.20745
	8.83956	1299	1387	88	0.20116
	8.85269	1331	1399	68	0.19149
	8.86582	1275	1337	62	0.18859
	8.87895	1382	1348	-34	0.14217
	8.89208	1301	1418	117	0.21518
	8.90521	1335	1397	62	0.18859
	8.91834	1286	1375	89	0.20164
	8.93147	1330	1364	34	0.17505
	8.9446	1389	1391	2	0.15957
	8.95773	1269	1407	138	0.22534
	8.97086	1369	1409	40	0.17795
	8.98399	1350	1367	17	0.16683
	8.99712	1283	1368	85	0.19971
	9.01025	1353	1328	-25	0.14652
	9.02338	1325	1408	83	0.19874
	9.03651	1322	1455	133	0.22292
	9.04964	1366	1346	-20	0.14894
	9.06277	1390	1420	30	0.17311
	9.0759	1311	1411	100	0.20696
	9.08903	1333	1397	64	0.18956
	9.10216	1359	1306	-53	0.13298
	9.11529	1280	1387	107	0.21035
	9.12842	1285	1362	77	0.19584
	9.14155	1265	1359	94	0.20406
	9.15469	1209	1331	122	0.2176
	9.16782	1299	1362	63	0.18907
	9.18095	1343	1430	87	0.20068
	9.19408	1283	1356	73	0.19391
	9.20721	1284	1275	-9	0.15426
	9.22034	1326	1342	16	0.16634
	9.23347	1320	1430	110	0.2118
	9.2466	1379	1363	-16	0.15087
	9.25973	1311	1425	114	0.21373
	9.27286	1321	1438	117	0.21518
	9.28599	1299	1379	80	0.19729
	9.29912	1312	1358	46	0.18085
	9.31225	1322	1337	15	0.16586
	9.32538	1311	1476	165	0.23839
	9.33851	1331	1389	58	0.18665
	9.35164	1387	1274	-113	0.10397
	9.36477	1318	1433	115	0.21422
	9.3779	1332	1416	84	0.19923
	9.39103	1311	1416	105	0.20938
	9.40416	1305	1375	70	0.19246
	9.41729	1392	1357	-35	0.14168
	9.43042	1329	1385	56	0.18569
	9.44355	1311	1401	90	0.20213
	9.45668	1293	1384	91	0.20261
	9.46981	1298	1364	66	0.19052
	9.48294	1326	1352	26	0.17118
	9.49607	1351	1356	5	0.16103
	9.5092	1346	1371	25	0.1707
	9.52233	1321	1391	70	0.19246
	9.53546	1327	1333	6	0.16151
	9.54859	1349	1383	34	0.17505
	9.56172	1306	1418	112	0.21277
	9.57485	1378	1370	-8	0.15474
	9.58798	1309	1411	102	0.20793
	9.60111	1300	1381	81	0.19778
	9.61425	1247	1331	84	0.19923
	9.62738	1336	1325	-11	0.15329
	9.64051	1292	1364	72	0.19342
	9.65364	1275	1381	106	0.20986
	9.66677	1301	1348	47	0.18133
	9.6799	1303	1394	91	0.20261
	9.69303	1347	1469	122	0.2176
	9.70616	1314	1365	51	0.18327
	9.71929	1263	1448	185	0.24807
	9.73242	1275	1369	94	0.20406
	9.74555	1237	1375	138	0.22534
	9.75868	1325	1369	44	0.17988
	9.77181	1282	1260	-22	0.14797
	9.78494	1314	1350	36	0.17602
	9.79807	1323	1356	33	0.17456
	9.8112	1255	1363	108	0.21083
	9.82433	1312	1388	76	0.19536
	9.83746	1298	1405	107	0.21035
	9.85059	1332	1300	-32	0.14313
	9.86372	1332	1380	48	0.18182
	9.87685	1261	1327	66	0.19052
	9.88998	1342	1323	-19	0.14942
	9.90311	1343	1366	23	0.16973
	9.91624	1307	1321	14	0.16538
	9.92937	1311	1405	94	0.20406
	9.9425	1252	1378	126	0.21954
	9.95563	1371	1344	-27	0.14555
	9.96876	1279	1411	132	0.22244
	9.98189	1310	1399	89	0.20164
	9.99502	1334	1409	75	0.19487
	10.0082	1210	1351	141	0.22679
	10.0213	1328	1435	107	0.21035
	10.0344	1217	1299	82	0.19826
	10.0475	1275	1298	23	0.16973
	10.0607	1258	1323	65	0.19004
	10.0738	1288	1290	2	0.15957
	10.0869	1249	1355	106	0.20986
	10.1001	1268	1321	53	0.18424
	10.1132	1272	1315	43	0.1794
	10.1263	1216	1351	135	0.22389
	10.1395	1312	1315	3	0.16006
	10.1526	1220	1377	157	0.23453
	10.1657	1267	1337	70	0.19246
	10.1789	1282	1320	38	0.17698
	10.192	1327	1377	50	0.18279
	10.2051	1282	1310	28	0.17215
	10.2182	1264	1371	107	0.21035
	10.2314	1257	1355	98	0.206
	10.2445	1206	1314	108	0.21083
	10.2576	1333	1310	-23	0.14749
	10.2708	1275	1314	39	0.17747
	10.2839	1349	1395	46	0.18085
	10.297	1241	1278	37	0.1765
	10.3102	1240	1302	62	0.18859
	10.3233	1247	1363	116	0.2147
	10.3364	1315	1308	-7	0.15522
	10.3495	1285	1376	91	0.20261
	10.3627	1253	1351	98	0.206
	10.3758	1330	1293	-37	0.14072
	10.3889	1292	1361	69	0.19197
	10.4021	1285	1364	79	0.19681
	10.4152	1306	1338	32	0.17408
	10.4283	1285	1346	61	0.1881
	10.4414	1194	1298	104	0.2089
	10.4546	1252	1365	113	0.21325
	10.4677	1219	1349	130	0.22147
	10.4808	1280	1364	84	0.19923
	10.494	1250	1297	47	0.18133
	10.5071	1300	1393	93	0.20358
	10.5202	1263	1303	40	0.17795
	10.5334	1226	1261	35	0.17553
	10.5465	1286	1327	41	0.17843
	10.5596	1273	1377	104	0.2089
	10.5728	1279	1291	12	0.16441
	10.5859	1239	1329	90	0.20213
	10.599	1252	1357	105	0.20938
	10.6121	1204	1274	70	0.19246
	10.6253	1344	1348	4	0.16054
	10.6384	1181	1331	150	0.23114
	10.6515	1247	1286	39	0.17747
	10.6647	1255	1325	70	0.19246
	10.6778	1238	1338	100	0.20696
	10.6909	1229	1332	103	0.20841
	10.7041	1259	1260	1	0.15909
	10.7172	1276	1292	16	0.16634
	10.7303	1207	1281	74	0.19439
	10.7434	1320	1366	46	0.18085
	10.7566	1250	1252	2	0.15957
	10.7697	1225	1268	43	0.1794
	10.7828	1254	1344	90	0.20213
	10.796	1271	1300	29	0.17263
	10.8091	1263	1363	100	0.20696
	10.8222	1244	1282	38	0.17698
	10.8354	1325	1279	-46	0.13636
	10.8485	1231	1279	48	0.18182
	10.8616	1322	1284	-38	0.14023
	10.8748	1287	1336	49	0.1823
	10.8879	1275	1321	46	0.18085
	10.901	1256	1329	73	0.19391
	10.9141	1281	1408	127	0.22002
	10.9273	1303	1424	121	0.21712
	10.9404	1284	1326	42	0.17892
	10.9535	1249	1316	67	0.19101
	10.9667	1213	1352	139	0.22582
	10.9798	1264	1349	85	0.19971
	10.9929	1269	1314	45	0.18037
	11.0061	1265	1271	6	0.16151
	11.0192	1290	1281	-9	0.15426
	11.0323	1283	1279	-4	0.15667
	11.0455	1200	1335	135	0.22389
	11.0586	1185	1337	152	0.23211
	11.0717	1247	1338	91	0.20261
	11.0848	1249	1271	22	0.16925
	11.098	1322	1282	-40	0.13926
	11.1111	1294	1411	117	0.21518
	11.1242	1299	1293	-6	0.15571
	11.1374	1280	1304	24	0.17021
	11.1505	1225	1325	100	0.20696
	11.1636	1256	1296	40	0.17795
	11.1768	1268	1289	21	0.16876
	11.1899	1194	1301	107	0.21035
	11.203	1269	1302	33	0.17456
	11.2161	1204	1395	191	0.25097
	11.2293	1236	1293	57	0.18617
	11.2424	1246	1335	89	0.20164
	11.2555	1256	1308	52	0.18375
	11.2687	1278	1360	82	0.19826
	11.2818	1274	1366	92	0.20309
	11.2949	1260	1316	56	0.18569
	11.308	1302	1286	-16	0.15087
	11.3212	1242	1301	59	0.18714
	11.3343	1260	1268	8	0.16248
	11.3474	1272	1307	35	0.17553
	11.3606	1250	1324	74	0.19439
	11.3737	1236	1344	108	0.21083
	11.3868	1223	1288	65	0.19004
	11.4	1199	1290	91	0.20261
	11.4131	1229	1297	68	0.19149
	11.4262	1270	1352	82	0.19826
	11.4393	1303	1320	17	0.16683
	11.4525	1309	1321	12	0.16441
	11.4656	1232	1272	40	0.17795
	11.4787	1219	1245	26	0.17118
	11.4919	1234	1299	65	0.19004
	11.505	1267	1346	79	0.19681
	11.5181	1272	1311	39	0.17747
	11.5313	1209	1318	109	0.21132
	11.5444	1237	1273	36	0.17602
	11.5575	1292	1290	-2	0.15764
	11.5707	1213	1386	173	0.24226
	11.5838	1172	1404	232	0.27079
	11.5969	1151	1337	186	0.24855
	11.61	1287	1376	89	0.20164
	11.6232	1228	1299	71	0.19294
	11.6363	1231	1278	47	0.18133
	11.6494	1246	1296	50	0.18279
	11.6626	1253	1316	63	0.18907
	11.6757	1300	1290	-10	0.15377
	11.6888	1206	1323	117	0.21518
	11.702	1222	1324	102	0.20793
	11.7151	1233	1367	134	0.2234
	11.7282	1246	1290	44	0.17988
	11.7414	1234	1299	65	0.19004
	11.7545	1240	1349	109	0.21132
	11.7676	1198	1315	117	0.21518
	11.7807	1199	1307	108	0.21083
	11.7939	1210	1317	107	0.21035
	11.807	1260	1330	70	0.19246
	11.8201	1226	1303	77	0.19584
	11.8333	1220	1265	45	0.18037
	11.8464	1223	1334	111	0.21228
	11.8595	1224	1323	99	0.20648
	11.8727	1257	1299	42	0.17892
	11.8858	1226	1229	3	0.16006
	11.8989	1253	1249	-4	0.15667
	11.912	1224	1324	100	0.20696
	11.9252	1225	1284	59	0.18714
	11.9383	1221	1330	109	0.21132
	11.9514	1226	1270	44	0.17988
	11.9646	1219	1358	139	0.22582
	11.9777	1255	1284	29	0.17263
	11.9908	1228	1324	96	0.20503
	12.004	1214	1358	144	0.22824
	12.0171	1265	1293	28	0.17215
	12.0302	1291	1270	-21	0.14845
	12.0434	1196	1333	137	0.22485
	12.0565	1307	1253	-54	0.1325
	12.0696	1202	1344	142	0.22727
	12.0827	1220	1284	64	0.18956
	12.0959	1171	1225	54	0.18472
	12.109	1215	1256	41	0.17843
	12.1221	1306	1282	-24	0.147
	12.1353	1176	1399	223	0.26644
	12.1484	1248	1283	35	0.17553
	12.1615	1210	1335	125	0.21905
	12.1746	1198	1211	13	0.16489
	12.1878	1288	1323	35	0.17553
	12.2009	1243	1289	46	0.18085
	12.214	1208	1287	79	0.19681
	12.2272	1223	1331	108	0.21083
	12.2403	1280	1325	45	0.18037
	12.2534	1187	1276	89	0.20164
	12.2666	1186	1323	137	0.22485
	12.2797	1220	1348	128	0.2205
	12.2928	1226	1235	9	0.16296
	12.3059	1252	1360	108	0.21083
	12.3191	1208	1291	83	0.19874
	12.3322	1274	1298	24	0.17021
	12.3453	1245	1278	33	0.17456
	12.3585	1241	1266	25	0.1707
	12.3716	1227	1278	51	0.18327
	12.3847	1268	1326	58	0.18665
	12.3979	1203	1254	51	0.18327
	12.411	1237	1304	67	0.19101
	12.4241	1206	1317	111	0.21228
	12.4373	1219	1286	67	0.19101
	12.4504	1191	1262	71	0.19294
	12.4635	1190	1284	94	0.20406
	12.4766	1238	1284	46	0.18085
	12.4898	1193	1279	86	0.20019
	12.5029	1253	1239	-14	0.15184
	12.516	1241	1300	59	0.18714
	12.5292	1268	1332	64	0.18956
	12.5423	1208	1305	97	0.20551
	12.5554	1279	1358	79	0.19681
	12.5686	1228	1224	-4	0.15667
	12.5817	1210	1324	114	0.21373
	12.5948	1207	1292	85	0.19971
	12.608	1205	1270	65	0.19004
	12.6211	1203	1334	131	0.22195
	12.6342	1179	1312	133	0.22292
	12.6473	1181	1308	127	0.22002
	12.6605	1254	1217	-37	0.14072
	12.6736	1148	1292	144	0.22824
	12.6867	1186	1300	114	0.21373
	12.6999	1233	1336	103	0.20841
	12.713	1240	1255	15	0.16586
	12.7261	1261	1238	-23	0.14749
	12.7393	1180	1274	94	0.20406
	12.7524	1233	1263	30	0.17311
	12.7655	1150	1266	116	0.2147
	12.7786	1176	1262	86	0.20019
	12.7918	1155	1246	91	0.20261
	12.8049	1195	1303	108	0.21083
	12.818	1234	1245	11	0.16393
	12.8312	1217	1290	73	0.19391
	12.8443	1232	1286	54	0.18472
	12.8574	1185	1243	58	0.18665
	12.8706	1235	1343	108	0.21083
	12.8837	1244	1280	36	0.17602
	12.8968	1189	1320	131	0.22195
	12.91	1200	1296	96	0.20503
	12.9231	1254	1321	67	0.19101
	12.9362	1244	1310	66	0.19052
	12.9493	1232	1274	42	0.17892
	12.9625	1155	1255	100	0.20696
	12.9756	1205	1220	15	0.16586
	12.9887	1244	1307	63	0.18907
	13.0019	1210	1295	85	0.19971
	13.015	1188	1190	2	0.15957
	13.0281	1186	1260	74	0.19439
	13.0412	1202	1196	-6	0.15571
	13.0544	1267	1276	9	0.16296
	13.0675	1182	1288	106	0.20986
	13.0806	1126	1298	172	0.24178
	13.0938	1230	1306	76	0.19536
	13.1069	1189	1243	54	0.18472
	13.12	1233	1276	43	0.1794
	13.1332	1200	1332	132	0.22244
	13.1463	1173	1214	41	0.17843
	13.1594	1117	1220	103	0.20841
	13.1725	1253	1289	36	0.17602
	13.1857	1221	1249	28	0.17215
	13.1988	1197	1280	83	0.19874
	13.2119	1235	1324	89	0.20164
	13.2251	1196	1312	116	0.2147
	13.2382	1228	1273	45	0.18037
	13.2513	1215	1324	109	0.21132
	13.2645	1226	1243	17	0.16683
	13.2776	1227	1257	30	0.17311
	13.2907	1192	1254	62	0.18859
	13.3039	1178	1258	80	0.19729
	13.317	1247	1303	56	0.18569
	13.3301	1251	1281	30	0.17311
	13.3432	1200	1261	61	0.1881
	13.3564	1178	1287	109	0.21132
	13.3695	1147	1243	96	0.20503
	13.3826	1169	1277	108	0.21083
	13.3958	1226	1258	32	0.17408
	13.4089	1327	1234	-93	0.11364
	13.422	1211	1258	47	0.18133
	13.4352	1253	1268	15	0.16586
	13.4483	1225	1248	23	0.16973
	13.4614	1186	1292	106	0.20986
	13.4746	1213	1261	48	0.18182
	13.4877	1231	1269	38	0.17698
	13.5008	1180	1318	138	0.22534
	13.5139	1229	1225	-4	0.15667
	13.5271	1297	1268	-29	0.14458
	13.5402	1189	1270	81	0.19778
	13.5533	1209	1288	79	0.19681
	13.5665	1233	1230	-3	0.15716
	13.5796	1239	1237	-2	0.15764
	13.5927	1202	1281	79	0.19681
	13.6059	1253	1232	-21	0.14845
	13.619	1208	1268	60	0.18762
	13.6321	1177	1298	121	0.21712
	13.6452	1196	1249	53	0.18424
	13.6584	1196	1256	60	0.18762
	13.6715	1212	1310	98	0.206
	13.6846	1208	1241	33	0.17456
	13.6978	1180	1304	124	0.21857
	13.7109	1206	1254	48	0.18182
	13.724	1172	1282	110	0.2118
	13.7371	1164	1253	89	0.20164
	13.7503	1207	1253	46	0.18085
	13.7634	1216	1302	86	0.20019
	13.7765	1214	1218	4	0.16054
	13.7897	1189	1296	107	0.21035
	13.8028	1206	1309	103	0.20841
	13.8159	1229	1220	-9	0.15426
	13.8291	1241	1265	24	0.17021
	13.8422	1229	1272	43	0.1794
	13.8553	1182	1259	77	0.19584
	13.8685	1114	1181	67	0.19101
	13.8816	1222	1318	96	0.20503
	13.8947	1174	1282	108	0.21083
	13.9078	1173	1276	103	0.20841
	13.921	1184	1298	114	0.21373
	13.9341	1185	1244	59	0.18714
	13.9472	1129	1305	176	0.24371
	13.9604	1222	1198	-24	0.147
	13.9735	1222	1242	20	0.16828
	13.9866	1247	1258	11	0.16393
	13.9998	1230	1302	72	0.19342
	14.0129	1172	1188	16	0.16634
	14.026	1140	1237	97	0.20551
	14.0391	1252	1274	22	0.16925
	14.0523	1125	1242	117	0.21518
	14.0654	1184	1192	8	0.16248
	14.0785	1220	1264	44	0.17988
	14.0917	1153	1286	133	0.22292
	14.1048	1132	1201	69	0.19197
	14.1179	1173	1209	36	0.17602
	14.1311	1198	1213	15	0.16586
	14.1442	1210	1245	35	0.17553
	14.1573	1168	1268	100	0.20696
	14.1705	1207	1175	-32	0.14313
	14.1836	1186	1180	-6	0.15571
	14.1967	1210	1288	78	0.19632
	14.2098	1159	1287	128	0.2205
	14.223	1230	1254	24	0.17021
	14.2361	1218	1267	49	0.1823
	14.2492	1219	1303	84	0.19923
	14.2624	1217	1229	12	0.16441
	14.2755	1297	1228	-69	0.12524
	14.2886	1170	1235	65	0.19004
	14.3018	1239	1225	-14	0.15184
	14.3149	1156	1231	75	0.19487
	14.328	1154	1320	166	0.23888
	14.3412	1151	1275	124	0.21857
	14.3543	1201	1298	97	0.20551
	14.3674	1187	1218	31	0.1736
	14.3805	1172	1212	40	0.17795
	14.3937	1217	1220	3	0.16006
	14.4068	1253	1223	-30	0.1441
	14.4199	1282	1218	-64	0.12766
	14.4331	1147	1199	52	0.18375
	14.4462	1220	1298	78	0.19632
	14.4593	1164	1259	95	0.20455
	14.4725	1188	1229	41	0.17843
	14.4856	1178	1244	66	0.19052
	14.4987	1243	1231	-12	0.1528
	14.5118	1204	1247	43	0.1794
	14.525	1184	1195	11	0.16393
	14.5381	1215	1300	85	0.19971
	14.5512	1230	1266	36	0.17602
	14.5644	1189	1307	118	0.21567
	14.5775	1138	1255	117	0.21518
	14.5906	1212	1217	5	0.16103
	14.6037	1205	1195	-10	0.15377
	14.6169	1185	1257	72	0.19342
	14.63	1198	1260	62	0.18859
	14.6431	1196	1278	82	0.19826
	14.6563	1133	1208	75	0.19487
	14.6694	1226	1230	4	0.16054
	14.6825	1221	1251	30	0.17311
	14.6957	1212	1241	29	0.17263
	14.7088	1153	1237	84	0.19923
	14.7219	1210	1282	72	0.19342
	14.7351	1178	1197	19	0.16779
	14.7482	1140	1286	146	0.22921
	14.7613	1245	1285	40	0.17795
	14.7744	1220	1194	-26	0.14603
	14.7876	1160	1227	67	0.19101
	14.8007	1173	1244	71	0.19294
	14.8138	1163	1204	41	0.17843
	14.827	1167	1276	109	0.21132
	14.8401	1147	1247	100	0.20696
	14.8532	1226	1249	23	0.16973
	14.8664	1215	1254	39	0.17747
	14.8795	1229	1188	-41	0.13878
	14.8926	1102	1309	207	0.2587
	14.9057	1267	1265	-2	0.15764
	14.9189	1174	1232	58	0.18665
	14.932	1085	1242	157	0.23453
	14.9451	1191	1229	38	0.17698
	14.9583	1206	1253	47	0.18133
	14.9714	1209	1247	38	0.17698
	14.9845	1155	1172	17	0.16683
	14.9977	1136	1235	99	0.20648
	15.0108	1148	1171	23	0.16973
	15.0239	1188	1248	60	0.18762
	15.0371	1163	1148	-15	0.15135
	15.0502	1165	1221	56	0.18569
	15.0633	1159	1250	91	0.20261
	15.0764	1128	1283	155	0.23356
	15.0896	1180	1238	58	0.18665
	15.1027	1180	1177	-3	0.15716
	15.1158	1213	1248	35	0.17553
	15.129	1189	1257	68	0.19149
	15.1421	1138	1192	54	0.18472
	15.1552	1135	1193	58	0.18665
	15.1684	1193	1265	72	0.19342
	15.1815	1140	1262	122	0.2176
	15.1946	1223	1254	31	0.1736
	15.2078	1194	1251	57	0.18617
	15.2209	1139	1195	56	0.18569
	15.234	1198	1217	19	0.16779
	15.2471	1098	1258	160	0.23598
	15.2603	1173	1169	-4	0.15667
	15.2734	1233	1221	-12	0.1528
	15.2865	1145	1218	73	0.19391
	15.2997	1176	1189	13	0.16489
	15.3128	1110	1298	188	0.24952
	15.3259	1183	1190	7	0.16199
	15.3391	1122	1216	94	0.20406
	15.3522	1160	1213	53	0.18424
	15.3653	1180	1184	4	0.16054
	15.3784	1144	1250	106	0.20986
	15.3916	1199	1198	-1	0.15812
	15.4047	1187	1232	45	0.18037
	15.4178	1163	1247	84	0.19923
	15.431	1196	1236	40	0.17795
	15.4441	1189	1201	12	0.16441
	15.4572	1188	1254	66	0.19052
	15.4703	1224	1236	12	0.16441
	15.4835	1188	1234	46	0.18085
	15.4966	1141	1237	96	0.20503
	15.5097	1152	1193	41	0.17843
	15.5229	1135	1183	48	0.18182
	15.536	1170	1197	27	0.17166
	15.5491	1134	1247	113	0.21325
	15.5623	1138	1282	144	0.22824
	15.5754	1171	1248	77	0.19584
	15.5885	1205	1244	39	0.17747
	15.6016	1171	1203	32	0.17408
	15.6148	1145	1198	53	0.18424
	15.6279	1227	1201	-26	0.14603
	15.641	1215	1251	36	0.17602
	15.6542	1212	1283	71	0.19294
	15.6673	1173	1200	27	0.17166
	15.6804	1222	1227	5	0.16103
	15.6936	1172	1209	37	0.1765
	15.7067	1178	1215	37	0.1765
	15.7198	1188	1201	13	0.16489
	15.733	1213	1197	-16	0.15087
	15.7461	1155	1231	76	0.19536
	15.7592	1164	1207	43	0.1794
	15.7723	1207	1269	62	0.18859
	15.7855	1144	1194	50	0.18279
	15.7986	1142	1199	57	0.18617
	15.8117	1209	1273	64	0.18956
	15.8249	1205	1241	36	0.17602
	15.838	1172	1230	58	0.18665
	15.8511	1184	1184	0	0.15861
	15.8643	1176	1260	84	0.19923
	15.8774	1197	1193	-4	0.15667
	15.8905	1255	1224	-31	0.14362
	15.9037	1146	1230	84	0.19923
	15.9168	1189	1260	71	0.19294
	15.9299	1202	1249	47	0.18133
	15.943	1237	1203	-34	0.14217
	15.9562	1193	1280	87	0.20068
	15.9693	1140	1228	88	0.20116
	15.9824	1208	1341	133	0.22292
	15.9956	1162	1196	34	0.17505
	16.0087	1188	1263	75	0.19487
	16.0218	1141	1296	155	0.23356
	16.0349	1162	1204	42	0.17892
	16.0481	1164	1188	24	0.17021
	16.0612	1157	1259	102	0.20793
	16.0743	1175	1212	37	0.1765
	16.0875	1153	1189	36	0.17602
	16.1006	1118	1191	73	0.19391
	16.1137	1217	1287	70	0.19246
	16.1269	1198	1283	85	0.19971
	16.14	1221	1206	-15	0.15135
	16.1531	1155	1171	16	0.16634
	16.1663	1161	1190	29	0.17263
	16.1794	1135	1320	185	0.24807
	16.1925	1156	1174	18	0.16731
	16.2056	1180	1167	-13	0.15232
	16.2188	1178	1200	22	0.16925
	16.2319	1206	1258	52	0.18375
	16.245	1125	1249	124	0.21857
	16.2582	1135	1237	102	0.20793
	16.2713	1165	1219	54	0.18472
	16.2844	1163	1266	103	0.20841
	16.2976	1099	1292	193	0.25193
	16.3107	1180	1228	48	0.18182
	16.3238	1200	1222	22	0.16925
	16.337	1148	1230	82	0.19826
	16.3501	1172	1224	52	0.18375
	16.3632	1210	1243	33	0.17456
	16.3763	1169	1240	71	0.19294
	16.3895	1114	1210	96	0.20503
	16.4026	1148	1268	120	0.21663
	16.4157	1138	1250	112	0.21277
	16.4289	1164	1194	30	0.17311
	16.442	1165	1300	135	0.22389
	16.4551	1137	1178	41	0.17843
	16.4683	1151	1215	64	0.18956
	16.4814	1175	1206	31	0.1736
	16.4945	1213	1222	9	0.16296
	16.5076	1157	1241	84	0.19923
	16.5208	1120	1186	66	0.19052
	16.5339	1215	1193	-22	0.14797
	16.547	1127	1258	131	0.22195
	16.5602	1156	1209	53	0.18424
	16.5733	1073	1295	222	0.26596
	16.5864	1085	1236	151	0.23162
	16.5996	1174	1264	90	0.20213
	16.6127	1118	1264	146	0.22921
	16.6258	1178	1247	69	0.19197
	16.639	1065	1193	128	0.2205
	16.6521	1132	1212	80	0.19729
	16.6652	1184	1178	-6	0.15571
	16.6783	1191	1212	21	0.16876
	16.6915	1205	1212	7	0.16199
	16.7046	1126	1227	101	0.20745
	16.7177	1111	1179	68	0.19149
	16.7309	1146	1232	86	0.20019
	16.744	1224	1191	-33	0.14265
	16.7571	1165	1220	55	0.1852
	16.7703	1167	1243	76	0.19536
	16.7834	1210	1214	4	0.16054
	16.7965	1117	1245	128	0.2205
	16.8096	1176	1239	63	0.18907
	16.8228	1226	1177	-49	0.13491
	16.8359	1174	1218	44	0.17988
	16.849	1170	1168	-2	0.15764
	16.8622	1156	1137	-19	0.14942
	16.8753	1109	1217	108	0.21083
	16.8884	1164	1176	12	0.16441
	16.9016	1185	1232	47	0.18133
	16.9147	1148	1146	-2	0.15764
	16.9278	1182	1262	80	0.19729
	16.9409	1182	1236	54	0.18472
	16.9541	1168	1237	69	0.19197
	16.9672	1188	1226	38	0.17698
	16.9803	1184	1166	-18	0.1499
	16.9935	1148	1128	-20	0.14894
	17.0066	1127	1234	107	0.21035
	17.0197	1159	1271	112	0.21277
	17.0328	1152	1236	84	0.19923
	17.046	1182	1218	36	0.17602
	17.0591	1121	1222	101	0.20745
	17.0723	1209	1137	-72	0.12379
	17.0854	1164	1223	59	0.18714
	17.0985	1191	1165	-26	0.14603
	17.1116	1138	1255	117	0.21518
	17.1248	1150	1281	131	0.22195
	17.1379	1129	1226	97	0.20551
	17.151	1148	1221	73	0.19391
	17.1642	1191	1166	-25	0.14652
	17.1773	1109	1191	82	0.19826
	17.1904	1131	1220	89	0.20164
	17.2035	1134	1232	98	0.206
	17.2167	1144	1242	98	0.206
	17.2298	1132	1204	72	0.19342
	17.2429	1158	1185	27	0.17166
	17.2561	1088	1209	121	0.21712
	17.2692	1087	1257	170	0.24081
	17.2823	1156	1291	135	0.22389
	17.2955	1155	1160	5	0.16103
	17.3086	1108	1215	107	0.21035
	17.3217	1186	1180	-6	0.15571
	17.3348	1089	1258	169	0.24033
	17.348	1182	1250	68	0.19149
	17.3611	1177	1230	53	0.18424
	17.3742	1136	1283	147	0.22969
	17.3874	1197	1230	33	0.17456
	17.4005	1096	1187	91	0.20261
	17.4136	1204	1262	58	0.18665
	17.4268	1165	1152	-13	0.15232
	17.4399	1172	1212	40	0.17795
	17.453	1159	1223	64	0.18956
	17.4661	1090	1238	148	0.23017
	17.4793	1147	1231	84	0.19923
	17.4924	1173	1311	138	0.22534
	17.5055	1154	1202	48	0.18182
	17.5187	1156	1214	58	0.18665
	17.5318	1111	1194	83	0.19874
	17.5449	1147	1235	88	0.20116
	17.5581	1131	1258	127	0.22002
	17.5712	1176	1215	39	0.17747
	17.5843	1138	1256	118	0.21567
	17.5975	1148	1207	59	0.18714
	17.6106	1148	1196	48	0.18182
	17.6237	1156	1201	45	0.18037
	17.6368	1224	1209	-15	0.15135
	17.65	1174	1191	17	0.16683
	17.6631	1156	1225	69	0.19197
	17.6762	1139	1251	112	0.21277
	17.6894	1138	1166	28	0.17215
	17.7025	1141	1198	57	0.18617
	17.7156	1140	1273	133	0.22292
	17.7288	1170	1262	92	0.20309
	17.7419	1101	1175	74	0.19439
	17.755	1190	1138	-52	0.13346
	17.7681	1127	1245	118	0.21567
	17.7813	1125	1231	106	0.20986
	17.7944	1118	1221	103	0.20841
	17.8075	1090	1180	90	0.20213
	17.8207	1149	1293	144	0.22824
	17.8338	1124	1203	79	0.19681
	17.8469	1168	1224	56	0.18569
	17.8601	1188	1264	76	0.19536
	17.8732	1141	1208	67	0.19101
	17.8863	1114	1248	134	0.2234
	17.8995	1157	1241	84	0.19923
	17.9126	1136	1217	81	0.19778
	17.9257	1145	1246	101	0.20745
	17.9388	1100	1167	67	0.19101
	17.952	1143	1260	117	0.21518
	17.9651	1153	1227	74	0.19439
	17.9782	1110	1226	116	0.2147
	17.9914	1178	1220	42	0.17892
	18.0045	1174	1244	70	0.19246
	18.0176	1100	1212	112	0.21277
	18.0308	1134	1207	73	0.19391
	18.0439	1154	1238	84	0.19923
	18.057	1105	1183	78	0.19632
	18.0702	1134	1236	102	0.20793
	18.0833	1152	1245	93	0.20358
	18.0964	1115	1229	114	0.21373
	18.1095	1125	1209	84	0.19923
	18.1227	1172	1224	52	0.18375
	18.1358	1167	1255	88	0.20116
	18.1489	1148	1251	103	0.20841
	18.1621	1142	1194	52	0.18375
	18.1752	1140	1281	141	0.22679
	18.1883	1193	1234	41	0.17843
	18.2015	1173	1262	89	0.20164
	18.2146	1230	1251	21	0.16876
	18.2277	1176	1242	66	0.19052
	18.2408	1205	1214	9	0.16296
	18.254	1162	1263	101	0.20745
	18.2671	1135	1195	60	0.18762
	18.2802	1115	1244	129	0.22099
	18.2934	1182	1245	63	0.18907
	18.3065	1188	1200	12	0.16441
	18.3196	1087	1187	100	0.20696
	18.3328	1077	1152	75	0.19487
	18.3459	1119	1189	70	0.19246
	18.359	1169	1146	-23	0.14749
	18.3721	1182	1216	34	0.17505
	18.3853	1135	1230	95	0.20455
	18.3984	1173	1223	50	0.18279
	18.4115	1099	1190	91	0.20261
	18.4247	1092	1220	128	0.2205
	18.4378	1092	1179	87	0.20068
	18.4509	1110	1230	120	0.21663
	18.4641	1120	1233	113	0.21325
	18.4772	1208	1257	49	0.1823
	18.4903	1146	1165	19	0.16779
	18.5035	1129	1216	87	0.20068
	18.5166	1097	1234	137	0.22485
	18.5297	1169	1183	14	0.16538
	18.5428	1099	1232	133	0.22292
	18.556	1152	1164	12	0.16441
	18.5691	1142	1263	121	0.21712
	18.5822	1180	1286	106	0.20986
	18.5954	1141	1237	96	0.20503
	18.6085	1153	1259	106	0.20986
	18.6216	1140	1213	73	0.19391
	18.6348	1108	1145	37	0.1765
	18.6479	1133	1196	63	0.18907
	18.661	1181	1220	39	0.17747
	18.6741	1169	1213	44	0.17988
	18.6873	1168	1229	61	0.1881
	18.7004	1153	1161	8	0.16248
	18.7135	1133	1190	57	0.18617
	18.7267	1157	1236	79	0.19681
	18.7398	1128	1212	84	0.19923
	18.7529	1134	1202	68	0.19149
	18.766	1172	1244	72	0.19342
	18.7792	1158	1240	82	0.19826
	18.7923	1163	1227	64	0.18956
	18.8054	1147	1220	73	0.19391
	18.8186	1083	1235	152	0.23211
	18.8317	1069	1261	192	0.25145
	18.8448	1122	1200	78	0.19632
	18.858	1131	1260	129	0.22099
	18.8711	1134	1264	130	0.22147
	18.8842	1115	1197	82	0.19826
	18.8973	1133	1256	123	0.21809
	18.9105	1095	1143	48	0.18182
	18.9236	1136	1207	71	0.19294
	18.9367	1135	1261	126	0.21954
	18.9499	1199	1227	28	0.17215
	18.963	1183	1226	43	0.1794
	18.9761	1129	1263	134	0.2234
	18.9893	1082	1231	149	0.23066
	19.0024	1124	1207	83	0.19874
	19.0155	1175	1196	21	0.16876
	19.0287	1127	1193	66	0.19052
	19.0418	1181	1248	67	0.19101
	19.0549	1184	1210	26	0.17118
	19.068	1236	1209	-27	0.14555
	19.0812	1105	1213	108	0.21083
	19.0943	1170	1199	29	0.17263
	19.1074	1206	1190	-16	0.15087
	19.1206	1164	1201	37	0.1765
	19.1337	1169	1212	43	0.1794
	19.1468	1164	1292	128	0.2205
	19.16	1170	1254	84	0.19923
	19.1731	1117	1276	159	0.23549
	19.1862	1100	1152	52	0.18375
	19.1993	1153	1255	102	0.20793
	19.2125	1170	1205	35	0.17553
	19.2256	1112	1219	107	0.21035
	19.2387	1163	1237	74	0.19439
	19.2519	1135	1258	123	0.21809
	19.265	1147	1216	69	0.19197
	19.2781	1187	1200	13	0.16489
	19.2913	1079	1235	156	0.23404
	19.3044	1124	1255	131	0.22195
	19.3175	1142	1231	89	0.20164
	19.3306	1118	1264	146	0.22921
	19.3438	1129	1298	169	0.24033
	19.3569	1110	1255	145	0.22872
	19.37	1114	1233	119	0.21615
	19.3832	1163	1201	38	0.17698
	19.3963	1128	1262	134	0.2234
	19.4094	1113	1236	123	0.21809
	19.4226	1144	1216	72	0.19342
	19.4357	1167	1185	18	0.16731
	19.4488	1166	1157	-9	0.15426
	19.462	1046	1209	163	0.23743
	19.4751	1118	1197	79	0.19681
	19.4882	1142	1277	135	0.22389
	19.5013	1173	1248	75	0.19487
	19.5145	1124	1254	130	0.22147
	19.5276	1176	1251	75	0.19487
	19.5407	1194	1233	39	0.17747
	19.5539	1160	1222	62	0.18859
	19.567	1096	1192	96	0.20503
	19.5801	1136	1225	89	0.20164
	19.5933	1165	1265	100	0.20696
	19.6064	1107	1248	141	0.22679
	19.6195	1125	1194	69	0.19197
	19.6327	1113	1293	180	0.24565
	19.6458	1129	1186	57	0.18617
	19.6589	1135	1237	102	0.20793
	19.672	1150	1223	73	0.19391
	19.6852	1149	1170	21	0.16876
	19.6983	1064	1216	152	0.23211
	19.7114	1163	1266	103	0.20841
	19.7246	1125	1135	10	0.16344
	19.7377	1165	1205	40	0.17795
	19.7508	1104	1320	216	0.26306
	19.764	1109	1224	115	0.21422
	19.7771	1145	1184	39	0.17747
	19.7902	1128	1197	69	0.19197
	19.8033	1123	1186	63	0.18907
	19.8165	1169	1157	-12	0.1528
	19.8296	1113	1267	154	0.23308
	19.8427	1117	1221	104	0.2089
	19.8559	1188	1284	96	0.20503
	19.869	1160	1227	67	0.19101
	19.8821	1168	1214	46	0.18085
	19.8953	1098	1214	116	0.2147
	19.9084	1152	1255	103	0.20841
	19.9215	1193	1250	57	0.18617
	19.9347	1156	1228	72	0.19342
	19.9478	1103	1275	172	0.24178
	19.9609	1125	1234	109	0.21132
	19.974	1125	1178	53	0.18424
	19.9872	1090	1192	102	0.20793
	20.0003	1097	1247	150	0.23114
	20.0134	1167	1242	75	0.19487
	20.0266	1198	1241	43	0.1794
	20.0397	1066	1200	134	0.2234
	20.0528	1162	1204	42	0.17892
	20.066	1177	1292	115	0.21422
	20.0791	1182	1232	50	0.18279
	20.0922	1147	1230	83	0.19874
	20.1053	1175	1229	54	0.18472
	20.1185	1088	1215	127	0.22002
	20.1316	1118	1210	92	0.20309
	20.1447	1047	1200	153	0.23259
	20.1579	1162	1260	98	0.206
	20.171	1168	1205	37	0.1765
	20.1841	1128	1226	98	0.206
	20.1973	1223	1228	5	0.16103
	20.2104	1131	1235	104	0.2089
	20.2235	1162	1206	44	0.17988
	20.2366	1107	1173	66	0.19052
	20.2498	1197	1178	-19	0.14942
	20.2629	1157	1187	30	0.17311
	20.276	1162	1269	107	0.21035
	20.2892	1150	1278	128	0.2205
	20.3023	1104	1224	120	0.21663
	20.3154	1129	1217	88	0.20116
	20.3286	1125	1219	94	0.20406
	20.3417	1149	1195	46	0.18085
	20.3548	1181	1215	34	0.17505
	20.368	1161	1184	23	0.16973
	20.3811	1105	1159	54	0.18472
	20.3942	1061	1221	160	0.23598
	20.4073	1145	1268	123	0.21809
	20.4205	1182	1229	47	0.18133
	20.4336	1119	1227	108	0.21083
	20.4467	1180	1262	82	0.19826
	20.4599	1141	1230	89	0.20164
	20.473	1151	1256	105	0.20938
	20.4861	1138	1247	109	0.21132
	20.4992	1151	1212	61	0.1881
	20.5124	1178	1239	61	0.1881
	20.5255	1101	1255	154	0.23308
	20.5386	1134	1246	112	0.21277
	20.5518	1145	1244	99	0.20648
	20.5649	1141	1266	125	0.21905
	20.578	1131	1217	86	0.20019
	20.5912	1087	1289	202	0.25629
	20.6043	1163	1303	140	0.22631
	20.6174	1098	1190	92	0.20309
	20.6305	1104	1241	137	0.22485
	20.6437	1111	1266	155	0.23356
	20.6568	1149	1223	74	0.19439
	20.6699	1158	1157	-1	0.15812
	20.6831	1179	1215	36	0.17602
	20.6962	1117	1263	146	0.22921
	20.7093	1155	1300	145	0.22872
	20.7225	1180	1206	26	0.17118
	20.7356	1136	1221	85	0.19971
	20.7487	1103	1218	115	0.21422
	20.7619	1151	1241	90	0.20213
	20.775	1182	1305	123	0.21809
	20.7881	1179	1228	49	0.1823
	20.8012	1111	1254	143	0.22776
	20.8144	1143	1245	102	0.20793
	20.8275	1087	1280	193	0.25193
	20.8406	1126	1227	101	0.20745
	20.8538	1062	1236	174	0.24275
	20.8669	1161	1277	116	0.2147
	20.88	1143	1200	57	0.18617
	20.8932	1115	1243	128	0.2205
	20.9063	1085	1173	88	0.20116
	20.9194	1109	1245	136	0.22437
	20.9325	1162	1217	55	0.1852
	20.9457	1169	1239	70	0.19246
	20.9588	1157	1255	98	0.206
	20.9719	1204	1243	39	0.17747
	20.9851	1172	1250	78	0.19632
	20.9982	1154	1222	68	0.19149
	21.0113	1084	1216	132	0.22244
	21.0245	1209	1235	26	0.17118
	21.0376	1121	1221	100	0.20696
	21.0507	1156	1229	73	0.19391
	21.0638	1146	1231	85	0.19971
	21.077	1102	1230	128	0.2205
	21.0901	1148	1199	51	0.18327
	21.1032	1123	1229	106	0.20986
	21.1164	1161	1270	109	0.21132
	21.1295	1161	1211	50	0.18279
	21.1426	1137	1212	75	0.19487
	21.1558	1137	1213	76	0.19536
	21.1689	1091	1198	107	0.21035
	21.182	1236	1210	-26	0.14603
	21.1952	1092	1249	157	0.23453
	21.2083	1152	1254	102	0.20793
	21.2214	1131	1215	84	0.19923
	21.2345	1180	1282	102	0.20793
	21.2477	1162	1180	18	0.16731
	21.2608	1101	1262	161	0.23646
	21.2739	1107	1240	133	0.22292
	21.2871	1165	1252	87	0.20068
	21.3002	1179	1211	32	0.17408
	21.3133	1129	1165	36	0.17602
	21.3265	1121	1179	58	0.18665
	21.3396	1224	1290	66	0.19052
	21.3527	1239	1216	-23	0.14749
	21.3658	1138	1147	9	0.16296
	21.379	1132	1282	150	0.23114
	21.3921	1208	1240	32	0.17408
	21.4052	1181	1247	66	0.19052
	21.4184	1143	1347	204	0.25725
	21.4315	1112	1169	57	0.18617
	21.4446	1074	1209	135	0.22389
	21.4578	1197	1208	11	0.16393
	21.4709	1181	1259	78	0.19632
	21.484	1198	1226	28	0.17215
	21.4972	1112	1214	102	0.20793
	21.5103	1170	1186	16	0.16634
	21.5234	1106	1245	139	0.22582
	21.5365	1130	1269	139	0.22582
	21.5497	1159	1223	64	0.18956
	21.5628	1194	1255	61	0.1881
	21.5759	1100	1200	100	0.20696
	21.5891	1166	1281	115	0.21422
	21.6022	1163	1213	50	0.18279
	21.6153	1126	1197	71	0.19294
	21.6285	1030	1233	203	0.25677
	21.6416	1133	1163	30	0.17311
	21.6547	1141	1206	65	0.19004
	21.6678	1127	1191	64	0.18956
	21.681	1153	1255	102	0.20793
	21.6941	1159	1199	40	0.17795
	21.7072	1162	1204	42	0.17892
	21.7204	1080	1251	171	0.2413
	21.7335	1176	1240	64	0.18956
	21.7466	1057	1218	161	0.23646
	21.7598	1054	1196	142	0.22727
	21.7729	1088	1234	146	0.22921
	21.786	1152	1213	61	0.1881
	21.7992	1147	1200	53	0.18424
	21.8123	1138	1206	68	0.19149
	21.8254	1147	1174	27	0.17166
	21.8385	1167	1216	49	0.1823
	21.8517	1208	1226	18	0.16731
	21.8648	1155	1231	76	0.19536
	21.8779	1164	1192	28	0.17215
	21.8911	1115	1271	156	0.23404
	21.9042	1153	1264	111	0.21228
	21.9173	1182	1183	1	0.15909
	21.9305	1151	1272	121	0.21712
	21.9436	1122	1266	144	0.22824
	21.9567	1104	1311	207	0.2587
	21.9698	1173	1335	162	0.23694
	21.983	1179	1199	20	0.16828
	21.9961	1102	1194	92	0.20309
	22.0092	1114	1181	67	0.19101
	22.0224	1109	1240	131	0.22195
	22.0355	1137	1215	78	0.19632
	22.0486	1163	1176	13	0.16489
	22.0617	1148	1294	146	0.22921
	22.0749	1086	1240	154	0.23308
	22.088	1174	1197	23	0.16973
	22.1011	1239	1240	1	0.15909
	22.1143	1146	1112	-34	0.14217
	22.1274	1201	1177	-24	0.147
	22.1405	1148	1217	69	0.19197
	22.1537	1128	1263	135	0.22389
	22.1668	1260	1216	-44	0.13733
	22.1799	1134	1242	108	0.21083
	22.1931	1159	1223	64	0.18956
	22.2062	1138	1151	13	0.16489
	22.2193	1099	1197	98	0.206
	22.2325	1104	1237	133	0.22292
	22.2456	1166	1271	105	0.20938
	22.2587	1130	1332	202	0.25629
	22.2718	1192	1196	4	0.16054
	22.285	1115	1307	192	0.25145
	22.2981	1158	1227	69	0.19197
	22.3112	1074	1225	151	0.23162
	22.3244	1110	1226	116	0.2147
	22.3375	1183	1176	-7	0.15522
	22.3506	1113	1226	113	0.21325
	22.3637	1120	1265	145	0.22872
	22.3769	1122	1278	156	0.23404
	22.39	1138	1161	23	0.16973
	22.4031	1130	1269	139	0.22582
	22.4163	1166	1267	101	0.20745
	22.4294	1132	1227	95	0.20455
	22.4425	1104	1211	107	0.21035
	22.4557	1137	1294	157	0.23453
	22.4688	1165	1239	74	0.19439
	22.4819	1210	1224	14	0.16538
	22.495	1158	1235	77	0.19584
	22.5082	1112	1240	128	0.2205
	22.5213	1119	1270	151	0.23162
	22.5344	1148	1238	90	0.20213
	22.5476	1111	1241	130	0.22147
	22.5607	1153	1230	77	0.19584
	22.5738	1157	1250	93	0.20358
	22.587	1171	1253	82	0.19826
	22.6001	1194	1213	19	0.16779
	22.6132	1146	1269	123	0.21809
	22.6264	1178	1283	105	0.20938
	22.6395	1192	1211	19	0.16779
	22.6526	1190	1218	28	0.17215
	22.6657	1177	1217	40	0.17795
	22.6789	1154	1235	81	0.19778
	22.692	1084	1257	173	0.24226
	22.7051	1089	1241	152	0.23211
	22.7183	1141	1232	91	0.20261
	22.7314	1095	1204	109	0.21132
	22.7445	1186	1242	56	0.18569
	22.7577	1077	1282	205	0.25774
	22.7708	1108	1226	118	0.21567
	22.7839	1108	1275	167	0.23936
	22.797	1168	1224	56	0.18569
	22.8102	1143	1237	94	0.20406
	22.8233	1123	1214	91	0.20261
	22.8364	1128	1110	-18	0.1499
	22.8496	1133	1214	81	0.19778
	22.8627	1082	1217	135	0.22389
	22.8758	1126	1216	90	0.20213
	22.889	1136	1216	80	0.19729
	22.9021	1170	1244	74	0.19439
	22.9152	1155	1231	76	0.19536
	22.9283	1128	1194	66	0.19052
	22.9415	1136	1263	127	0.22002
	22.9546	1187	1214	27	0.17166
	22.9677	1200	1225	25	0.1707
	22.9809	1173	1162	-11	0.15329
	22.994	1103	1247	144	0.22824
	23.0071	1197	1265	68	0.19149
	23.0203	1067	1157	90	0.20213
	23.0334	1088	1263	175	0.24323
	23.0465	1213	1309	96	0.20503
	23.0597	1122	1268	146	0.22921
	23.0728	1157	1192	35	0.17553
	23.0859	1072	1158	86	0.20019
	23.099	1154	1166	12	0.16441
	23.1122	1237	1236	-1	0.15812
	23.1253	1204	1297	93	0.20358
	23.1384	1196	1208	12	0.16441
	23.1516	1195	1300	105	0.20938
	23.1647	1194	1243	49	0.1823
	23.1778	1179	1219	40	0.17795
	23.191	1173	1268	95	0.20455
	23.2041	1104	1200	96	0.20503
	23.2172	1162	1164	2	0.15957
	23.2304	1141	1268	127	0.22002
	23.2435	1161	1189	28	0.17215
	23.2566	1170	1270	100	0.20696
	23.2697	1176	1264	88	0.20116
	23.2829	1186	1241	55	0.1852
	23.296	1175	1271	96	0.20503
	23.3091	1158	1231	73	0.19391
	23.3223	1164	1214	50	0.18279
	23.3354	1156	1184	28	0.17215
	23.3485	1168	1250	82	0.19826
	23.3617	1239	1199	-40	0.13926
	23.3748	1119	1227	108	0.21083
	23.3879	1143	1217	74	0.19439
	23.401	1111	1223	112	0.21277
	23.4142	1135	1234	99	0.20648
	23.4273	1215	1257	42	0.17892
	23.4404	1122	1261	139	0.22582
	23.4536	1142	1184	42	0.17892
	23.4667	1184	1255	71	0.19294
	23.4798	1181	1250	69	0.19197
	23.493	1221	1298	77	0.19584
	23.5061	1135	1209	74	0.19439
	23.5192	1145	1254	109	0.21132
	23.5323	1189	1223	34	0.17505
	23.5455	1149	1237	88	0.20116
	23.5586	1148	1267	119	0.21615
	23.5717	1097	1310	213	0.26161
	23.5849	1140	1182	42	0.17892
	23.598	1172	1195	23	0.16973
	23.6111	1156	1235	79	0.19681
	23.6243	1113	1274	161	0.23646
	23.6374	1151	1273	122	0.2176
	23.6505	1131	1255	124	0.21857
	23.6637	1097	1342	245	0.27708
	23.6768	1188	1266	78	0.19632
	23.6899	1181	1305	124	0.21857
	23.703	1074	1291	217	0.26354
	23.7162	1193	1339	146	0.22921
	23.7293	1156	1289	133	0.22292
	23.7424	1201	1289	88	0.20116
	23.7556	1134	1306	172	0.24178
	23.7687	1133	1262	129	0.22099
	23.7818	1180	1304	124	0.21857
	23.795	1152	1319	167	0.23936
	23.8081	1242	1247	5	0.16103
	23.8212	1158	1254	96	0.20503
	23.8343	1203	1281	78	0.19632
	23.8475	1170	1274	104	0.2089
	23.8606	1170	1280	110	0.2118
	23.8737	1154	1259	105	0.20938
	23.8869	1152	1215	63	0.18907
	23.9	1044	1257	213	0.26161
	23.9131	1176	1275	99	0.20648
	23.9262	1149	1248	99	0.20648
	23.9394	1185	1284	99	0.20648
	23.9525	1116	1298	182	0.24662
	23.9656	1155	1254	99	0.20648
	23.9788	1112	1298	186	0.24855
	23.9919	1157	1267	110	0.2118
	24.005	1156	1336	180	0.24565
	24.0182	1150	1308	158	0.23501
	24.0313	1164	1221	57	0.18617
	24.0444	1151	1307	156	0.23404
	24.0576	1160	1264	104	0.2089
	24.0707	1145	1309	164	0.23791
	24.0838	1208	1332	124	0.21857
	24.0969	1186	1338	152	0.23211
	24.1101	1208	1249	41	0.17843
	24.1232	1159	1296	137	0.22485
	24.1363	1195	1369	174	0.24275
	24.1495	1169	1388	219	0.26451
	24.1626	1138	1299	161	0.23646
	24.1757	1123	1322	199	0.25484
	24.1889	1084	1342	258	0.28337
	24.202	1200	1298	98	0.206
	24.2151	1167	1343	176	0.24371
	24.2282	1170	1288	118	0.21567
	24.2414	1103	1368	265	0.28675
	24.2545	1221	1335	114	0.21373
	24.2676	1218	1368	150	0.23114
	24.2808	1166	1354	188	0.24952
	24.2939	1210	1307	97	0.20551
	24.307	1187	1237	50	0.18279
	24.3202	1150	1346	196	0.25338
	24.3333	1184	1353	169	0.24033
	24.3464	1189	1406	217	0.26354
	24.3595	1137	1343	206	0.25822
	24.3727	1215	1365	150	0.23114
	24.3858	1161	1465	304	0.30561
	24.3989	1194	1392	198	0.25435
	24.4121	1195	1386	191	0.25097
	24.4252	1201	1421	220	0.26499
	24.4383	1101	1417	316	0.31141
	24.4515	1115	1387	272	0.29014
	24.4646	1142	1412	270	0.28917
	24.4777	1150	1441	291	0.29932
	24.4909	1208	1449	241	0.27515
	24.504	1205	1448	243	0.27611
	24.5171	1138	1372	234	0.27176
	24.5302	1178	1389	211	0.26064
	24.5434	1160	1433	273	0.29062
	24.5565	1116	1442	326	0.31625
	24.5696	1238	1426	188	0.24952
	24.5828	1148	1490	342	0.32398
	24.5959	1184	1426	242	0.27563
	24.609	1186	1448	262	0.2853
	24.6222	1167	1471	304	0.30561
	24.6353	1130	1493	363	0.33414
	24.6484	1191	1554	363	0.33414
	24.6615	1130	1577	447	0.37476
	24.6747	1121	1488	367	0.33607
	24.6878	1107	1497	390	0.3472
	24.7009	1164	1550	386	0.34526
	24.7141	1069	1531	462	0.38201
	24.7272	1151	1487	336	0.32108
	24.7403	1213	1595	382	0.34333
	24.7535	1144	1560	416	0.35977
	24.7666	1134	1540	406	0.35493
	24.7797	1142	1612	470	0.38588
	24.7929	1141	1643	502	0.40135
	24.806	1144	1677	533	0.41634
	24.8191	1187	1687	500	0.40039
	24.8322	1129	1682	553	0.42602
	24.8454	1199	1746	547	0.42311
	24.8585	1199	1778	579	0.43859
	24.8716	1176	1793	617	0.45696
	24.8848	1148	1752	604	0.45068
	24.8979	1168	1840	672	0.48356
	24.911	1162	1774	612	0.45455
	24.9242	1194	1856	662	0.47872
	24.9373	1227	1897	670	0.48259
	24.9504	1144	2090	946	0.61605
	24.9636	1107	1924	817	0.55368
	24.9767	1192	2076	884	0.58607
	24.9898	1188	2081	893	0.59043
	25.0029	1122	2052	930	0.60832
	25.0161	1126	2178	1052	0.66731
	25.0292	1087	2186	1099	0.69004
	25.0423	1146	2204	1058	0.67021
	25.0555	1157	2321	1164	0.72147
	25.0686	1183	2249	1066	0.67408
	25.0817	1190	2412	1222	0.74952
	25.0949	1213	2313	1100	0.69052
	25.108	1232	2409	1177	0.72776
	25.1211	1196	2452	1256	0.76596
	25.1342	1152	2595	1443	0.85638
	25.1474	1092	2602	1510	0.88878
	25.1605	1186	2633	1447	0.85832
	25.1736	1116	2651	1535	0.90087
	25.1868	1189	2665	1476	0.87234
	25.1999	1187	2727	1540	0.90329
	25.213	1115	2705	1590	0.92747
	25.2262	1183	2738	1555	0.91054
	25.2393	1110	2772	1662	0.96228
	25.2524	1186	2802	1616	0.94004
	25.2655	1097	2831	1734	0.9971
	25.2787	1174	2847	1673	0.9676
	25.2918	1131	2763	1632	0.94778
	25.3049	1231	2850	1619	0.94149
	25.3181	1135	2875	1740	1
	25.3312	1166	2863	1697	0.97921
	25.3443	1223	2834	1611	0.93762
	25.3575	1133	2809	1676	0.96905
	25.3706	1165	2781	1616	0.94004
	25.3837	1181	2746	1565	0.91538
	25.3968	1118	2698	1580	0.92263
	25.41	1137	2712	1575	0.92021
	25.4231	1199	2617	1418	0.84429
	25.4362	1174	2672	1498	0.88298
	25.4494	1111	2632	1521	0.8941
	25.4625	1175	2524	1349	0.81093
	25.4756	1159	2591	1432	0.85106
	25.4888	1172	2541	1369	0.8206
	25.5019	1189	2377	1188	0.73308
	25.515	1202	2356	1154	0.71663
	25.5282	1162	2340	1178	0.72824
	25.5413	1165	2203	1038	0.66054
	25.5544	1184	2298	1114	0.69729
	25.5675	1192	2174	982	0.63346
	25.5807	1129	2166	1037	0.66006
	25.5938	1148	2132	984	0.63443
	25.6069	1156	2115	959	0.62234
	25.6201	1200	2026	826	0.55803
	25.6332	1165	1981	816	0.55319
	25.6463	1181	1951	770	0.53095
	25.6594	1178	1952	774	0.53288
	25.6726	1184	1866	682	0.48839
	25.6857	1209	1856	647	0.47147
	25.6988	1179	1839	660	0.47776
	25.712	1162	1789	627	0.4618
	25.7251	1176	1849	673	0.48404
	25.7382	1188	1846	658	0.47679
	25.7514	1162	1737	575	0.43665
	25.7645	1156	1761	605	0.45116
	25.7776	1168	1734	566	0.4323
	25.7907	1153	1655	502	0.40135
	25.8039	1164	1684	520	0.41006
	25.817	1174	1703	529	0.41441
	25.8301	1194	1735	541	0.42021
	25.8433	1133	1578	445	0.37379
	25.8564	1151	1584	433	0.36799
	25.8695	1192	1558	366	0.33559
	25.8827	1249	1575	326	0.31625
	25.8958	1186	1581	395	0.34961
	25.9089	1132	1590	458	0.38008
	25.9221	1129	1544	415	0.35928
	25.9352	1158	1459	301	0.30416
	25.9483	1153	1510	357	0.33124
	25.9614	1189	1543	354	0.32979
	25.9746	1154	1527	373	0.33897
	25.9877	1155	1531	376	0.34043
	26.0008	1150	1485	335	0.3206
	26.014	1111	1475	364	0.33462
	26.0271	1105	1515	410	0.35687
	26.0402	1168	1438	270	0.28917
	26.0534	1160	1440	280	0.294
	26.0665	1196	1546	350	0.32785
	26.0796	1143	1510	367	0.33607
	26.0927	1215	1442	227	0.26838
	26.1059	1181	1461	280	0.294
	26.119	1215	1472	257	0.28288
	26.1321	1149	1332	183	0.2471
	26.1453	1110	1371	261	0.28482
	26.1584	1153	1467	314	0.31044
	26.1715	1183	1392	209	0.25967
	26.1847	1136	1453	317	0.3119
	26.1978	1175	1402	227	0.26838
	26.2109	1148	1389	241	0.27515
	26.224	1196	1404	208	0.25919
	26.2372	1211	1431	220	0.26499
	26.2503	1106	1334	228	0.26886
	26.2634	1183	1404	221	0.26547
	26.2766	1146	1424	278	0.29304
	26.2897	1274	1466	192	0.25145
	26.3028	1182	1370	188	0.24952
	26.316	1144	1354	210	0.26015
	26.3291	1227	1382	155	0.23356
	26.3422	1216	1336	120	0.21663
	26.3554	1188	1367	179	0.24516
	26.3685	1207	1376	169	0.24033
	26.3816	1127	1368	241	0.27515
	26.3947	1170	1351	181	0.24613
	26.4079	1173	1313	140	0.22631
	26.421	1189	1466	277	0.29255
	26.4341	1143	1396	253	0.28095
	26.4473	1145	1404	259	0.28385
	26.4604	1246	1347	101	0.20745
	26.4735	1218	1451	233	0.27128
	26.4867	1228	1346	118	0.21567
	26.4998	1197	1392	195	0.2529
	26.5129	1186	1374	188	0.24952
	26.5261	1219	1400	181	0.24613
	26.5392	1140	1312	172	0.24178
	26.5523	1228	1332	104	0.2089
	26.5654	1259	1349	90	0.20213
	26.5786	1218	1352	134	0.2234
	26.5917	1197	1374	177	0.2442
	26.6048	1182	1364	182	0.24662
	26.618	1151	1305	154	0.23308
	26.6311	1202	1288	86	0.20019
	26.6442	1169	1324	155	0.23356
	26.6574	1183	1289	106	0.20986
	26.6705	1164	1304	140	0.22631
	26.6836	1173	1389	216	0.26306
	26.6967	1176	1288	112	0.21277
	26.7099	1221	1306	85	0.19971
	26.723	1207	1321	114	0.21373
	26.7361	1134	1338	204	0.25725
	26.7493	1215	1344	129	0.22099
	26.7624	1177	1311	134	0.2234
	26.7755	1259	1287	28	0.17215
	26.7887	1141	1331	190	0.25048
	26.8018	1156	1299	143	0.22776
	26.8149	1154	1328	174	0.24275
	26.8281	1155	1321	166	0.23888
	26.8412	1225	1370	145	0.22872
	26.8543	1192	1335	143	0.22776
	26.8674	1160	1288	128	0.2205
	26.8806	1187	1290	103	0.20841
	26.8937	1199	1323	124	0.21857
	26.9068	1204	1335	131	0.22195
	26.92	1205	1402	197	0.25387
	26.9331	1198	1303	105	0.20938
	26.9462	1165	1357	192	0.25145
	26.9594	1180	1290	110	0.2118
	26.9725	1176	1343	167	0.23936
	26.9856	1194	1227	33	0.17456
	26.9987	1156	1362	206	0.25822
	27.0119	1233	1409	176	0.24371
	27.025	1215	1345	130	0.22147
	27.0381	1238	1309	71	0.19294
	27.0513	1160	1376	216	0.26306
	27.0644	1084	1320	236	0.27273
	27.0775	1098	1277	179	0.24516
	27.0907	1236	1341	105	0.20938
	27.1038	1196	1257	61	0.1881
	27.1169	1145	1230	85	0.19971
	27.13	1264	1252	-12	0.1528
	27.1432	1237	1311	74	0.19439
	27.1563	1222	1276	54	0.18472
	27.1694	1202	1352	150	0.23114
	27.1826	1132	1346	214	0.26209
	27.1957	1206	1364	158	0.23501
	27.2088	1221	1356	135	0.22389
	27.2219	1131	1330	199	0.25484
	27.2351	1221	1319	98	0.206
	27.2482	1244	1307	63	0.18907
	27.2614	1226	1332	106	0.20986
	27.2745	1214	1363	149	0.23066
	27.2876	1172	1275	103	0.20841
	27.3007	1244	1402	158	0.23501
	27.3139	1208	1293	85	0.19971
	27.327	1193	1321	128	0.2205
	27.3401	1208	1263	55	0.1852
	27.3533	1268	1317	49	0.1823
	27.3664	1215	1371	156	0.23404
	27.3795	1174	1237	63	0.18907
	27.3926	1185	1356	171	0.2413
	27.4058	1128	1323	195	0.2529
	27.4189	1188	1273	85	0.19971
	27.432	1174	1280	106	0.20986
	27.4452	1149	1270	121	0.21712
	27.4583	1194	1269	75	0.19487
	27.4714	1212	1387	175	0.24323
	27.4846	1243	1237	-6	0.15571
	27.4977	1175	1314	139	0.22582
	27.5108	1285	1391	106	0.20986
	27.5239	1269	1393	124	0.21857
	27.5371	1226	1307	81	0.19778
	27.5502	1171	1339	168	0.23985
	27.5633	1178	1302	124	0.21857
	27.5765	1212	1400	188	0.24952
	27.5896	1209	1296	87	0.20068
	27.6027	1187	1311	124	0.21857
	27.6159	1227	1277	50	0.18279
	27.629	1175	1319	144	0.22824
	27.6421	1126	1325	199	0.25484
	27.6552	1233	1234	1	0.15909
	27.6684	1163	1334	171	0.2413
	27.6815	1202	1292	90	0.20213
	27.6946	1179	1307	128	0.2205
	27.7078	1220	1290	70	0.19246
	27.7209	1163	1319	156	0.23404
	27.734	1168	1308	140	0.22631
	27.7472	1174	1322	148	0.23017
	27.7603	1230	1364	134	0.2234
	27.7734	1229	1289	60	0.18762
	27.7866	1216	1302	86	0.20019
	27.7997	1238	1337	99	0.20648
	27.8128	1212	1341	129	0.22099
	27.8259	1225	1333	108	0.21083
	27.8391	1255	1295	40	0.17795
	27.8522	1235	1237	2	0.15957
	27.8653	1263	1284	21	0.16876
	27.8785	1205	1276	71	0.19294
	27.8916	1195	1277	82	0.19826
	27.9047	1211	1290	79	0.19681
	27.9179	1217	1283	66	0.19052
	27.931	1242	1408	166	0.23888
	27.9441	1235	1337	102	0.20793
	27.9572	1228	1247	19	0.16779
	27.9704	1256	1266	10	0.16344
	27.9835	1242	1342	100	0.20696
	27.9966	1222	1346	124	0.21857
	28.0098	1179	1282	103	0.20841
	28.0229	1171	1304	133	0.22292
	28.036	1121	1279	158	0.23501
	28.0492	1205	1228	23	0.16973
	28.0623	1182	1343	161	0.23646
	28.0754	1225	1295	70	0.19246
	28.0886	1153	1360	207	0.2587
	28.1017	1241	1303	62	0.18859
	28.1148	1170	1303	133	0.22292
	28.1279	1270	1301	31	0.1736
	28.1411	1191	1323	132	0.22244
	28.1542	1184	1283	99	0.20648
	28.1673	1156	1313	157	0.23453
	28.1805	1161	1265	104	0.2089
	28.1936	1125	1391	266	0.28723
	28.2067	1240	1254	14	0.16538
	28.2199	1193	1398	205	0.25774
	28.233	1188	1294	106	0.20986
	28.2461	1239	1318	79	0.19681
	28.2593	1221	1259	38	0.17698
	28.2724	1216	1311	95	0.20455
	28.2855	1179	1274	95	0.20455
	28.2986	1300	1247	-53	0.13298
	28.3118	1264	1274	10	0.16344
	28.3249	1199	1333	134	0.2234
	28.338	1173	1330	157	0.23453
	28.3512	1246	1252	6	0.16151
	28.3643	1184	1322	138	0.22534
	28.3774	1215	1325	110	0.2118
	28.3906	1160	1297	137	0.22485
	28.4037	1220	1331	111	0.21228
	28.4168	1140	1370	230	0.26983
	28.4299	1190	1286	96	0.20503
	28.4431	1191	1248	57	0.18617
	28.4562	1187	1289	102	0.20793
	28.4693	1210	1296	86	0.20019
	28.4825	1189	1355	166	0.23888
	28.4956	1163	1352	189	0.25
	28.5087	1252	1334	82	0.19826
	28.5219	1259	1300	41	0.17843
	28.535	1256	1297	41	0.17843
	28.5481	1179	1319	140	0.22631
	28.5612	1236	1295	59	0.18714
	28.5744	1138	1367	229	0.26934
	28.5875	1227	1322	95	0.20455
	28.6006	1177	1277	100	0.20696
	28.6138	1238	1326	88	0.20116
	28.6269	1171	1231	60	0.18762
	28.64	1195	1364	169	0.24033
	28.6532	1223	1296	73	0.19391
	28.6663	1247	1323	76	0.19536
	28.6794	1238	1393	155	0.23356
	28.6926	1232	1332	100	0.20696
	28.7057	1191	1292	101	0.20745
	28.7188	1223	1278	55	0.1852
	28.7319	1224	1318	94	0.20406
	28.7451	1237	1277	40	0.17795
	28.7582	1237	1276	39	0.17747
	28.7713	1194	1334	140	0.22631
	28.7845	1189	1286	97	0.20551
	28.7976	1211	1319	108	0.21083
	28.8107	1228	1272	44	0.17988
	28.8239	1175	1305	130	0.22147
	28.837	1250	1343	93	0.20358
	28.8501	1196	1307	111	0.21228
	28.8632	1282	1309	27	0.17166
	28.8764	1160	1263	103	0.20841
	28.8895	1265	1327	62	0.18859
	28.9026	1226	1307	81	0.19778
	28.9158	1298	1307	9	0.16296
	28.9289	1259	1303	44	0.17988
	28.942	1198	1313	115	0.21422
	28.9551	1169	1391	222	0.26596
	28.9683	1213	1358	145	0.22872
	28.9814	1228	1289	61	0.1881
	28.9945	1240	1389	149	0.23066
	29.0077	1216	1367	151	0.23162
	29.0208	1172	1319	147	0.22969
	29.0339	1175	1379	204	0.25725
	29.0471	1183	1416	233	0.27128
	29.0602	1241	1352	111	0.21228
	29.0733	1228	1379	151	0.23162
	29.0864	1217	1433	216	0.26306
	29.0996	1229	1341	112	0.21277
	29.1127	1239	1333	94	0.20406
	29.1258	1227	1332	105	0.20938
	29.139	1179	1320	141	0.22679
	29.1521	1223	1396	173	0.24226
	29.1652	1192	1343	151	0.23162
	29.1784	1225	1337	112	0.21277
	29.1915	1198	1413	215	0.26257
	29.2046	1235	1412	177	0.2442
	29.2178	1185	1373	188	0.24952
	29.2309	1225	1421	196	0.25338
	29.244	1167	1386	219	0.26451
	29.2571	1199	1355	156	0.23404
	29.2703	1240	1306	66	0.19052
	29.2834	1260	1414	154	0.23308
	29.2965	1280	1419	139	0.22582
	29.3097	1243	1373	130	0.22147
	29.3228	1206	1284	78	0.19632
	29.3359	1150	1384	234	0.27176
	29.3491	1211	1325	114	0.21373
	29.3622	1194	1400	206	0.25822
	29.3753	1170	1291	121	0.21712
	29.3884	1169	1344	175	0.24323
	29.4016	1175	1397	222	0.26596
	29.4147	1191	1377	186	0.24855
	29.4278	1244	1353	109	0.21132
	29.441	1221	1297	76	0.19536
	29.4541	1123	1402	279	0.29352
	29.4672	1218	1397	179	0.24516
	29.4804	1210	1348	138	0.22534
	29.4935	1185	1416	231	0.27031
	29.5066	1219	1359	140	0.22631
	29.5197	1273	1331	58	0.18665
	29.5329	1221	1300	79	0.19681
	29.546	1225	1361	136	0.22437
	29.5591	1219	1303	84	0.19923
	29.5723	1204	1348	144	0.22824
	29.5854	1239	1386	147	0.22969
	29.5985	1142	1355	213	0.26161
	29.6117	1240	1323	83	0.19874
	29.6248	1187	1329	142	0.22727
	29.6379	1244	1355	111	0.21228
	29.6511	1278	1363	85	0.19971
	29.6642	1253	1311	58	0.18665
	29.6773	1267	1376	109	0.21132
	29.6904	1265	1373	108	0.21083
	29.7036	1271	1291	20	0.16828
	29.7167	1148	1326	178	0.24468
	29.7298	1192	1315	123	0.21809
	29.743	1171	1288	117	0.21518
	29.7561	1192	1329	137	0.22485
	29.7692	1195	1294	99	0.20648
	29.7824	1188	1279	91	0.20261
	29.7955	1264	1335	71	0.19294
	29.8086	1230	1338	108	0.21083
	29.8218	1297	1332	35	0.17553
	29.8349	1198	1326	128	0.2205
	29.848	1215	1303	88	0.20116
	29.8611	1202	1365	163	0.23743
	29.8743	1329	1277	-52	0.13346
	29.8874	1262	1364	102	0.20793
	29.9005	1261	1315	54	0.18472
	29.9137	1160	1383	223	0.26644
	29.9268	1229	1223	-6	0.15571
	29.9399	1244	1385	141	0.22679
	29.9531	1181	1307	126	0.21954
	29.9662	1240	1295	55	0.1852
	29.9793	1233	1247	14	0.16538
	29.9924	1156	1291	135	0.22389
	30.0056	1226	1381	155	0.23356
	30.0187	1280	1244	-36	0.1412
	30.0318	1207	1307	100	0.20696
	30.045	1267	1263	-4	0.15667
	30.0581	1247	1422	175	0.24323
	30.0712	1184	1327	143	0.22776
	30.0844	1270	1385	115	0.21422
	30.0975	1222	1373	151	0.23162
	30.1106	1190	1320	130	0.22147
	30.1238	1295	1338	43	0.1794
	30.1369	1294	1355	61	0.1881
	30.15	1245	1365	120	0.21663
	30.1631	1218	1278	60	0.18762
	30.1763	1251	1333	82	0.19826
	30.1894	1202	1296	94	0.20406
	30.2025	1222	1269	47	0.18133
	30.2157	1248	1255	7	0.16199
	30.2288	1275	1290	15	0.16586
	30.2419	1155	1330	175	0.24323
	30.2551	1304	1336	32	0.17408
	30.2682	1243	1352	109	0.21132
	30.2813	1202	1311	109	0.21132
	30.2944	1238	1321	83	0.19874
	30.3076	1229	1284	55	0.1852
	30.3207	1219	1311	92	0.20309
	30.3338	1279	1356	77	0.19584
	30.347	1295	1290	-5	0.15619
	30.3601	1207	1269	62	0.18859
	30.3732	1258	1290	32	0.17408
	30.3864	1214	1374	160	0.23598
	30.3995	1213	1286	73	0.19391
	30.4126	1223	1330	107	0.21035
	30.4257	1213	1251	38	0.17698
	30.4389	1260	1290	30	0.17311
	30.452	1188	1377	189	0.25
	30.4651	1315	1243	-72	0.12379
	30.4783	1182	1257	75	0.19487
	30.4914	1203	1226	23	0.16973
	30.5045	1205	1313	108	0.21083
	30.5177	1205	1212	7	0.16199
	30.5308	1248	1283	35	0.17553
	30.5439	1260	1285	25	0.1707
	30.5571	1226	1280	54	0.18472
	30.5702	1190	1275	85	0.19971
	30.5833	1213	1239	26	0.17118
	30.5964	1207	1283	76	0.19536
	30.6096	1192	1357	165	0.23839
	30.6227	1293	1317	24	0.17021
	30.6358	1209	1336	127	0.22002
	30.649	1251	1269	18	0.16731
	30.6621	1187	1324	137	0.22485
	30.6752	1215	1260	45	0.18037
	30.6883	1177	1243	66	0.19052
	30.7015	1218	1275	57	0.18617
	30.7146	1221	1353	132	0.22244
[truncated: 4,515 more rows]

## Sheet: SI Fig. 2
SI Fig. 2
			Intensity, sample
		2θ (°)	INAS-87-pellet-1-ohneFolie					2θ (°), In2O3	Intensity, In2O3 reference			2θ (°), InAs	Intensity, InAs reference			2θ (°), In	Intensity, In reference
		5.00552	1685					17.53	4.5			25.51	1000			32.92	1000
		5.01865	1620					17.53	4.5			25.51	1000			32.92	1000
		5.03178	1722					17.53	4.5			25.51	1000			32.92	1000
		5.04491	1609					21.51	37.1			25.51	1000			32.92	1000
		5.05804	1628					21.51	37.1			29.54	53.5			36.37	761.1
		5.07117	1593					21.51	37.1			29.54	53.5			39.07	622.1
		5.0843	1669					21.51	37.1			29.54	53.5			39.07	622.1
		5.09743	1599					21.51	37.1			42.26	459.5			54.44	229.9
		5.11056	1612					21.51	37.1			42.26	459.5			54.44	229.9
		5.12369	1582					21.51	37.1			42.26	459.5			54.44	229.9
		5.13682	1602					21.51	37.1			42.26	459.5			54.44	229.9
		5.14995	1620					21.51	37.1			42.26	459.5			56.45	205.2
		5.16308	1654					21.51	37.1			42.26	459.5			56.45	205.2
		5.17621	1545					21.51	37.1			50.02	139.1			63.27	143.2
		5.18934	1500					21.51	37.1			50.02	139.1			63.27	143.2
		5.20247	1612					24.89	0.1			50.02	139.1			63.27	143.2
		5.2156	1567					24.89	0.1			50.02	139.1			63.27	143.2
		5.22873	1536					24.89	0.1			50.02	139.1			66.91	120.3
		5.24186	1610					24.89	0.1			50.02	139.1			66.91	120.3
		5.25499	1527					24.89	0.1			50.02	139.1			66.91	120.3
		5.26812	1591					24.89	0.1			50.02	139.1			66.91	120.3
		5.28125	1482					30.61	1000			50.02	139.1			66.91	120.3
		5.29438	1605					30.61	1000			50.02	139.1			66.91	120.3
		5.30751	1565					30.61	1000			50.02	139.1			66.91	120.3
		5.32064	1608					30.61	1000			50.02	139.1			66.91	120.3
		5.33377	1537					33.13	1.5			52.41	9.2			69.03	109.3
		5.3469	1569					33.13	1.5			52.41	9.2			69.03	109.3
		5.36003	1605					33.13	2.9			52.41	9.2			69.03	109.3
		5.37316	1556					33.13	2.9			52.41	9.2			69.03	109.3
		5.38629	1542					33.13	2.9			61.31	133.2			77.25	78.8
		5.39942	1564					33.13	1.5			61.31	133.2			83.96	63.8
		5.41255	1540					33.13	1.5			61.31	133.2			83.96	63.8
		5.42568	1502					33.13	2.9			67.5	49.3			89.86	55.4
		5.43882	1502					33.13	2.9			67.5	49.3			89.86	55.4
		5.45195	1475					33.13	2.9			67.5	49.3			89.86	55.4
		5.46508	1602					33.13	1.5			67.5	49.3			89.86	55.4
		5.47821	1523					33.13	1.5			67.5	49.3			89.86	55.4
		5.49134	1503					33.13	1.5			67.5	49.3			89.86	55.4
		5.50447	1535					33.13	2.9			67.5	49.3			89.86	55.4
		5.5176	1510					33.13	1.5			67.5	49.3			89.86	55.4
		5.53073	1531					33.13	2.9			67.5	49.3			90.17	55.1
		5.54386	1546					33.13	1.5			67.5	49.3			90.17	55.1
		5.55699	1471					33.13	2.9			67.5	49.3			90.17	55.1
		5.57012	1426					33.13	1.5			67.5	49.3			90.17	55.1
		5.58325	1466					33.13	2.9			69.51	3.3			93.17	52.2
		5.59638	1565					33.13	2.9			69.51	3.3			93.17	52.2
		5.60951	1584					33.13	1.5			69.51	3.3			93.17	52.2
		5.62264	1494					33.13	1.5			69.51	3.3			93.17	52.2
		5.63577	1509					33.13	2.9			69.51	3.3			95.14	50.6
		5.6489	1461					35.49	405.1			69.51	3.3			95.14	50.6
		5.66203	1507					35.49	405.1			69.51	3.3			95.14	50.6
		5.67516	1591					35.49	405.1			69.51	3.3			95.14	50.6
		5.68829	1548					37.72	18.6			69.51	3.3			96.8	49.6
		5.70142	1502					37.72	18.6			69.51	3.3			96.8	49.6
		5.71455	1511					37.72	18.6			69.51	3.3			96.8	49.6
		5.72768	1513					37.72	18.6			69.51	3.3			96.8	49.6
		5.74081	1552					37.72	18.6			77.28	60			103.1	47
		5.75394	1488					37.72	18.6			77.28	60			103.1	47
		5.76707	1495					37.72	18.6			77.28	60			103.1	47
		5.7802	1523					37.72	18.6			77.28	60			103.1	47
		5.79333	1517					37.72	18.6			77.28	60			108.25	46.4
		5.80646	1493					37.72	18.6			77.28	60			108.25	46.4
		5.81959	1521					37.72	18.6			77.28	60			108.25	46.4
		5.83272	1483					37.72	18.6			77.28	60			108.25	46.4
		5.84585	1509					39.85	3.1			77.28	60			108.25	46.4
		5.85898	1420					39.85	5.3			77.28	60			108.25	46.4
		5.87211	1528					39.85	3.1			77.28	60			108.25	46.4
		5.88524	1492					39.85	3.1			77.28	60			108.25	46.4
		5.89838	1519					39.85	5.3			82.95	24.9			109.24	46.5
		5.91151	1487					39.85	5.3			82.95	24.9			109.24	46.5
		5.92464	1453					39.85	3.1			82.95	24.9			109.24	46.5
		5.93777	1518					39.85	3.1			82.95	24.9			109.24	46.5
		5.9509	1533					39.85	5.3			82.95	24.9			116.42	48
		5.96403	1442					39.85	3.1			82.95	24.9			116.42	48
		5.97716	1421					39.85	5.3			82.95	24.9			116.42	48
		5.99029	1464					39.85	5.3			82.95	24.9			116.42	48
		6.00342	1488					41.88	15.5			82.95	24.9
		6.01655	1507					41.88	15.5			82.95	24.9
		6.02968	1447					41.88	15.5			82.95	24.9
		6.04281	1535					41.88	15.5			82.95	24.9
		6.05594	1499					41.88	15.5			82.95	24.9
		6.06907	1452					41.88	15.5			82.95	24.9
		6.0822	1459					41.88	15.5			82.95	24.9
		6.09533	1442					41.88	15.5			82.95	24.9
		6.10846	1519					41.88	15.5			92.28	36.2
		6.12159	1476					41.88	15.5			92.28	36.2
		6.13472	1518					41.88	15.5			92.28	36.2
		6.14785	1476					41.88	15.5			92.28	36.2
		6.16098	1472					43.84	3.3			92.28	36.2
		6.17411	1485					43.84	3.3			92.28	36.2
		6.18724	1428					43.84	3.3			97.89	16.7
		6.20037	1459					43.84	3.3			97.89	16.7
		6.2135	1486					43.84	3.3			97.89	16.7
		6.22663	1486					43.84	3.3			97.89	16.7
		6.23976	1449					43.84	3.3			97.89	16.7
		6.25289	1411					43.84	3.3			97.89	16.7
		6.26602	1463					43.84	3.3			97.89	16.7
		6.27915	1450					43.84	3.3			97.89	16.7
		6.29228	1444					43.84	3.3			97.89	16.7
		6.30541	1452					43.84	3.3			97.89	16.7
		6.31854	1433					45.73	15.5			97.89	16.7
		6.33167	1419					45.73	13.2			97.89	16.7
		6.3448	1354					45.73	15.5			97.89	16.7
		6.35793	1441					45.73	13.2			97.89	16.7
		6.37107	1460					45.73	13.2			97.89	16.7
		6.3842	1500					45.73	15.5			97.89	16.7
		6.39733	1443					45.73	15.5			97.89	16.7
		6.41046	1474					45.73	15.5			97.89	16.7
		6.42359	1419					45.73	13.2			97.89	16.7
		6.43672	1416					45.73	15.5			97.89	16.7
		6.44985	1439					45.73	15.5			97.89	16.7
		6.46298	1508					45.73	13.2			97.89	16.7
		6.47611	1425					45.73	15.5			97.89	16.7
		6.48924	1438					45.73	13.2			97.89	16.7
		6.50237	1479					45.73	13.2			99.78	1.2
		6.5155	1448					45.73	15.5			99.78	1.2
		6.52863	1480					45.73	13.2			99.78	1.2
		6.54176	1409					45.73	13.2			99.78	1.2
		6.55489	1474					45.73	13.2			99.78	1.2
		6.56802	1426					45.73	13.2			99.78	1.2
		6.58115	1440					45.73	15.5			99.78	1.2
		6.59428	1396					45.73	13.2			99.78	1.2
		6.60741	1438					45.73	15.5			99.78	1.2
		6.62054	1450					45.73	15.5			99.78	1.2
		6.63367	1470					49.34	4			99.78	1.2
		6.6468	1427					49.34	4.9			99.78	1.2
		6.65993	1471					49.34	4.9			99.78	1.2
		6.67306	1394					49.34	4			99.78	1.2
		6.68619	1462					49.34	4			99.78	1.2
		6.69932	1471					49.34	4			107.44	28.3
		6.71245	1462					49.34	4.9			107.44	28.3
		6.72558	1407					49.34	4			107.44	28.3
		6.73871	1384					49.34	4.9			107.44	28.3
		6.75184	1423					49.34	4			107.44	28.3
		6.76497	1487					49.34	4			107.44	28.3
		6.7781	1425					49.34	4.9			107.44	28.3
		6.79123	1440					49.34	4.9			107.44	28.3
		6.80436	1408					49.34	4.9			107.44	28.3
		6.81749	1519					49.34	4			107.44	28.3
		6.83063	1458					49.34	4.9			107.44	28.3
		6.84376	1482					49.34	4.9			107.44	28.3
		6.85689	1444					49.34	4.9			113.41	14.3
		6.87002	1469					49.34	4			113.41	14.3
		6.88315	1492					49.34	4			113.41	14.3
		6.89628	1492					49.34	4.9			113.41	14.3
		6.90941	1401					49.34	4			113.41	14.3
		6.92254	1443					49.34	4			113.41	14.3
		6.93567	1450					49.34	4.9			113.41	14.3
		6.9488	1391					51.07	241.1			113.41	14.3
		6.96193	1495					51.07	241.1			113.41	14.3
		6.97506	1394					51.07	241.1			113.41	14.3
		6.98819	1477					51.07	241.1			113.41	14.3
		7.00132	1472					51.07	241.1			113.41	14.3
		7.01445	1424					51.07	241.1			115.45	1.2
		7.02758	1430					52.76	7.5			115.45	1.2
		7.04071	1416					52.76	7.5			115.45	1.2
		7.05384	1460					52.76	7.5			115.45	1.2
		7.06697	1486					52.76	7.5			115.45	1.2
		7.0801	1381					52.76	7.5			115.45	1.2
		7.09323	1441					52.76	7.5			115.45	1.2
		7.10636	1347					52.76	7.5			115.45	1.2
		7.11949	1414					52.76	7.5			115.45	1.2
		7.13262	1434					52.76	7.5			115.45	1.2
		7.14575	1440					52.76	7.5			115.45	1.2
		7.15888	1390					52.76	7.5			115.45	1.2
		7.17201	1419					52.76	7.5
		7.18514	1445					54.41	0.2
		7.19827	1408					54.41	0.2
		7.2114	1401					54.41	0.2
		7.22453	1459					54.41	0.2
		7.23766	1433					54.41	0.2
		7.25079	1453					54.41	0.2
		7.26392	1409					54.41	0.2
		7.27705	1445					54.41	0.2
		7.29019	1395					54.41	0.2
		7.30332	1422					54.41	0.2
		7.31645	1385					54.41	0.2
		7.32958	1422					54.41	0.2
		7.34271	1391					54.41	5.6
		7.35584	1453					54.41	5.6
		7.36897	1377					54.41	5.6
		7.3821	1438					56.03	2.8
		7.39523	1427					56.03	11.5
		7.40836	1421					56.03	2.7
		7.42149	1370					56.03	2.8
		7.43462	1381					56.03	2.7
		7.44775	1493					56.03	11.5
		7.46088	1437					56.03	11.5
		7.47401	1518					56.03	2.7
		7.48714	1444					56.03	11.5
		7.50027	1463					56.03	2.7
		7.5134	1458					56.03	2.7
		7.52653	1426					56.03	11.5
		7.53966	1405					56.03	2.7
		7.55279	1437					56.03	2.8
		7.56592	1430					56.03	2.8
		7.57905	1429					56.03	11.5
		7.59218	1432					56.03	11.5
		7.60531	1473					56.03	2.8
		7.61844	1397					56.03	2.8
		7.63157	1390					56.03	2.8
		7.6447	1442					56.03	11.5
		7.65783	1505					56.03	2.7
		7.67096	1432					56.03	2.8
		7.68409	1403					56.03	2.7
		7.69722	1466					56.03	2.7
		7.71035	1456					56.03	11.5
		7.72348	1382					56.03	11.5
		7.73661	1418					56.03	2.7
		7.74974	1382					56.03	2.8
		7.76288	1418					56.03	11.5
		7.77601	1459					56.03	2.8
		7.78914	1402					56.03	2.7
		7.80227	1394					56.03	2.8
		7.8154	1466					56.03	2.8
		7.82853	1391					56.03	2.7
		7.84166	1487					56.03	11.5
		7.85479	1470					57.62	3.5
		7.86792	1456					57.62	4.7
		7.88105	1449					57.62	4.7
		7.89418	1389					57.62	4.7
		7.90731	1476					57.62	4.7
		7.92044	1422					57.62	3.5
		7.93357	1371					57.62	3.5
		7.9467	1421					57.62	3.5
		7.95983	1367					57.62	3.5
		7.97296	1377					57.62	4.7
		7.98609	1482					57.62	3.5
		7.99922	1431					57.62	4.7
		8.01235	1443					59.18	7.4
		8.02548	1422					59.18	7.4
		8.03861	1355					59.18	7.4
		8.05174	1454					59.18	5.9
		8.06487	1407					59.18	5.9
		8.078	1435					59.18	7.4
		8.09113	1376					59.18	5.9
		8.10426	1382					59.18	5.9
		8.11739	1470					59.18	5.9
		8.13052	1426					59.18	7.4
		8.14365	1422					59.18	7.4
		8.15678	1423					59.18	5.9
		8.16991	1389					59.18	7.4
		8.18304	1516					59.18	5.9
		8.19617	1400					59.18	7.4
		8.2093	1409					59.18	5.9
		8.22244	1446					59.18	5.9
		8.23557	1458					59.18	7.4
		8.2487	1439					59.18	5.9
		8.26183	1493					59.18	7.4
		8.27496	1424					59.18	5.9
		8.28809	1354					59.18	5.9
		8.30122	1412					59.18	7.4
		8.31435	1409					59.18	7.4
		8.32748	1402					60.72	87.5
		8.34061	1367					60.72	87.5
		8.35374	1427					60.72	87.5
		8.36687	1361					60.72	87.5
		8.38	1392					60.72	87.5
		8.39313	1440					60.72	87.5
		8.40626	1379					60.72	87.5
		8.41939	1431					60.72	87.5
		8.43252	1401					60.72	87.5
		8.44565	1432					60.72	87.5
		8.45878	1393					60.72	87.5
		8.47191	1407					60.72	87.5
		8.48504	1405					62.24	9.4
		8.49817	1449					62.24	8.9
		8.5113	1437					62.24	9.4
		8.52443	1421					62.24	8.9
		8.53756	1379					62.24	8.9
		8.55069	1407					62.24	9.4
		8.56382	1419					62.24	9.4
		8.57695	1513					62.24	9.4
		8.59008	1399					62.24	8.9
		8.60321	1471					62.24	9.4
		8.61634	1374					62.24	8.9
		8.62947	1353					62.24	8.9
		8.6426	1423					62.24	8.9
		8.65573	1457					62.24	9.4
		8.66886	1421					62.24	9.4
		8.682	1418					62.24	8.9
		8.69513	1384					62.24	8.9
		8.70826	1366					62.24	8.9
		8.72139	1448					62.24	8.9
		8.73452	1437					62.24	9.4
		8.74765	1443					62.24	9.4
		8.76078	1380					62.24	9.4
		8.77391	1454					62.24	8.9
		8.78704	1433					62.24	9.4
		8.80017	1381					63.73	50.1
		8.8133	1512					63.73	50.1
		8.82643	1367					63.73	50.1
		8.83956	1466					63.73	50.1
		8.85269	1398					65.2	4.2
		8.86582	1427					65.2	2.8
		8.87895	1439					65.2	2.8
		8.89208	1391					65.2	4.2
		8.90521	1483					65.2	4.2
		8.91834	1436					65.2	2.8
		8.93147	1348					65.2	2.8
		8.9446	1510					65.2	2.8
		8.95773	1421					65.2	2.8
		8.97086	1468					65.2	4.2
		8.98399	1448					65.2	4.2
		8.99712	1387					65.2	4.2
		9.01025	1413					65.2	4.2
		9.02338	1490					65.2	2.8
		9.03651	1500					65.2	2.8
		9.04964	1431					65.2	4.2
		9.06277	1408					65.2	4.2
		9.0759	1461					65.2	2.8
		9.08903	1315					65.2	4.2
		9.10216	1397					65.2	2.8
		9.11529	1447					65.2	2.8
		9.12842	1420					65.2	4.2
		9.14155	1488					65.2	4.2
		9.15469	1415					65.2	2.8
		9.16782	1444					66.66	7.6
		9.18095	1478					66.66	1.3
		9.19408	1481					66.66	1.3
		9.20721	1429					66.66	1.3
		9.22034	1444					66.66	7.6
		9.23347	1480					66.66	1.3
		9.2466	1441					66.66	7.6
		9.25973	1503					66.66	7.6
		9.27286	1490					66.66	1.3
		9.28599	1445					66.66	7.6
		9.29912	1479					66.66	1.3
		9.31225	1507					66.66	7.6
		9.32538	1475					68.1	3.4
		9.33851	1490					68.1	2.2
		9.35164	1543					68.1	2.2
		9.36477	1486					68.1	3.4
		9.3779	1559					68.1	2.2
		9.39103	1421					68.1	3.4
		9.40416	1463					68.1	3.4
		9.41729	1563					68.1	3.4
		9.43042	1432					68.1	2.2
		9.44355	1490					68.1	3.4
		9.45668	1464					68.1	3.4
		9.46981	1489					68.1	2.2
		9.48294	1432					68.1	3.4
		9.49607	1572					68.1	2.2
		9.5092	1527					68.1	3.4
		9.52233	1410					68.1	2.2
		9.53546	1533					68.1	2.2
		9.54859	1454					68.1	2.2
		9.56172	1501					68.1	2.2
		9.57485	1420					68.1	2.2
		9.58798	1476					68.1	3.4
		9.60111	1495					68.1	3.4
		9.61425	1475					68.1	3.4
		9.62738	1428					68.1	2.2
		9.64051	1497					68.1	3.9
		9.65364	1429					68.1	0.3
		9.66677	1445					68.1	3.9
		9.6799	1509					68.1	0.3
		9.69303	1474					68.1	0.3
		9.70616	1458					68.1	3.9
		9.71929	1434					68.1	0.3
		9.73242	1439					68.1	0.3
		9.74555	1510					68.1	3.9
		9.75868	1554					68.1	3.9
		9.77181	1470					68.1	3.9
		9.78494	1413					68.1	0.3
		9.79807	1543					68.1	3.9
		9.8112	1503					68.1	0.3
		9.82433	1502					68.1	0.3
		9.83746	1505					68.1	0.3
		9.85059	1531					68.1	0.3
		9.86372	1494					68.1	3.9
		9.87685	1531					68.1	3.9
		9.88998	1423					68.1	3.9
		9.90311	1443					68.1	0.3
		9.91624	1523					68.1	3.9
		9.92937	1444					68.1	0.3
		9.9425	1441					68.1	3.9
		9.95563	1503					69.53	4.7
		9.96876	1442					69.53	4.7
		9.98189	1534					69.53	0.7
		9.99502	1459					69.53	0.7
		10.0082	1442					69.53	4.7
		10.0213	1482					69.53	4.7
		10.0344	1504					69.53	4.7
		10.0475	1511					69.53	0.7
		10.0607	1415					69.53	0.7
		10.0738	1509					69.53	4.7
		10.0869	1475					69.53	4.7
		10.1001	1519					69.53	4.7
		10.1132	1482					69.53	0.7
		10.1263	1475					69.53	0.7
		10.1395	1465					69.53	0.7
		10.1526	1434					69.53	0.7
		10.1657	1501					69.53	4.7
		10.1789	1379					69.53	4.7
		10.192	1492					69.53	4.7
		10.2051	1512					69.53	0.7
		10.2182	1489					69.53	0.7
		10.2314	1458					69.53	0.7
		10.2445	1498					69.53	0.7
		10.2576	1494					69.53	4.7
		10.2708	1451					73.74	0.2
		10.2839	1445					73.74	0
		10.297	1478					73.74	0.2
		10.3102	1442					73.74	0
		10.3233	1515					73.74	0.2
		10.3364	1503					73.74	0
		10.3495	1423					73.74	0.2
		10.3627	1479					73.74	0
		10.3758	1483					73.74	0.2
		10.3889	1524					73.74	3.7
		10.4021	1499					73.74	0
		10.4152	1421					73.74	0.2
		10.4283	1500					73.74	3.2
		10.4414	1501					73.74	3.7
		10.4546	1533					73.74	3.2
		10.4677	1495					73.74	0.2
		10.4808	1462					73.74	0.2
		10.494	1450					73.74	0
		10.5071	1460					73.74	0.2
		10.5202	1566					73.74	3.7
		10.5334	1494					73.74	3.2
		10.5465	1562					73.74	3.7
		10.5596	1517					73.74	3.2
		10.5728	1492					73.74	0
		10.5859	1494					73.74	0
		10.599	1573					73.74	3.7
		10.6121	1460					73.74	0.2
		10.6253	1536					73.74	0
		10.6384	1541					73.74	3.7
		10.6515	1477					73.74	0
		10.6647	1531					73.74	3.2
		10.6778	1535					73.74	3.7
		10.6909	1498					73.74	3.2
		10.7041	1434					73.74	3.7
		10.7172	1581					73.74	3.2
		10.7303	1537					73.74	0
		10.7434	1493					73.74	3.7
		10.7566	1549					73.74	3.2
		10.7697	1531					73.74	0.2
		10.7828	1518					73.74	3.2
		10.796	1515					73.74	0
		10.8091	1500					73.74	3.2
		10.8222	1612					73.74	3.7
		10.8354	1537					73.74	3.7
		10.8485	1455					73.74	3.7
		10.8616	1508					73.74	0.2
		10.8748	1459					73.74	3.2
		10.8879	1459					73.74	3.2
		10.901	1522					75.12	47.3
		10.9141	1563					75.12	47.3
		10.9273	1452					75.12	47.3
		10.9404	1585					76.49	2.1
		10.9535	1604					76.49	2.1
		10.9667	1578					76.49	2.4
		10.9798	1564					76.49	2.4
		10.9929	1441					76.49	2.4
		11.0061	1574					76.49	4.9
		11.0192	1580					76.49	2.1
		11.0323	1473					76.49	2.1
		11.0455	1569					76.49	2.4
		11.0586	1586					76.49	4.9
		11.0717	1587					76.49	4.9
		11.0848	1489					76.49	2.1
		11.098	1510					76.49	4.9
		11.1111	1527					76.49	2.4
		11.1242	1646					76.49	2.4
		11.1374	1533					76.49	2.4
		11.1505	1529					76.49	4.9
		11.1636	1607					76.49	2.4
		11.1768	1575					76.49	2.1
		11.1899	1598					76.49	4.9
		11.203	1550					76.49	2.1
		11.2161	1513					76.49	2.1
		11.2293	1576					76.49	2.4
		11.2424	1472					76.49	4.9
		11.2555	1588					76.49	4.9
		11.2687	1514					76.49	2.4
		11.2818	1498					76.49	2.1
		11.2949	1511					76.49	4.9
		11.308	1520					76.49	2.4
		11.3212	1503					76.49	2.1
		11.3343	1554					76.49	2.1
		11.3474	1595					76.49	4.9
		11.3606	1554					76.49	2.1
		11.3737	1591					76.49	4.9
		11.3868	1559					76.49	2.4
		11.4	1526					76.49	4.9
		11.4131	1555					76.49	2
		11.4262	1550					76.49	2
		11.4393	1529					76.49	2
		11.4525	1489					76.49	2
		11.4656	1519					76.49	2
		11.4787	1624					76.49	2
		11.4919	1556					76.49	2
		11.505	1507					76.49	2
		11.5181	1544					76.49	2
		11.5313	1612					76.49	2
		11.5444	1595					76.49	2
		11.5575	1579					76.49	2
		11.5707	1607					77.86	1.6
		11.5838	1547					77.86	1.6
		11.5969	1601					77.86	6.1
		11.61	1568					77.86	6.1
		11.6232	1512					77.86	1.6
		11.6363	1568					77.86	1.6
		11.6494	1610					77.86	3.9
		11.6626	1569					77.86	3.9
		11.6757	1532					77.86	3.9
		11.6888	1608					77.86	1.6
		11.702	1509					77.86	1.6
		11.7151	1547					77.86	6.1
		11.7282	1615					77.86	6.1
		11.7414	1627					77.86	1.6
		11.7545	1521					77.86	1.6
		11.7676	1634					77.86	1.6
		11.7807	1673					77.86	3.9
		11.7939	1563					77.86	1.6
		11.807	1530					77.86	3.9
		11.8201	1539					77.86	6.1
		11.8333	1573					77.86	3.9
		11.8464	1625					77.86	6.1
		11.8595	1515					77.86	1.6
		11.8727	1604					77.86	1.6
		11.8858	1646					79.21	3.6
		11.8989	1624					79.21	3.4
		11.912	1568					79.21	3.6
		11.9252	1645					79.21	3.4
		11.9383	1600					79.21	3.6
		11.9514	1580					79.21	3.6
		11.9646	1629					79.21	3.4
		11.9777	1602					79.21	3.4
		11.9908	1607					79.21	3.4
		12.004	1557					79.21	3.4
		12.0171	1590					79.21	3.4
		12.0302	1567					79.21	3.6
		12.0434	1504					79.21	3.6
		12.0565	1544					79.21	3.6
		12.0696	1521					79.21	3.4
		12.0827	1557					79.21	3.6
		12.0959	1636					79.21	3.4
		12.109	1592					79.21	3.6
		12.1221	1634					79.21	3.4
		12.1353	1551					79.21	3.4
		12.1484	1693					79.21	3.4
		12.1615	1639					79.21	3.6
		12.1746	1537					79.21	3.6
		12.1878	1625					79.21	3.6
		12.2009	1628					80.57	4.5
		12.214	1583					80.57	0.1
		12.2272	1533					80.57	0.1
		12.2403	1570					80.57	4.5
		12.2534	1526					80.57	4.5
		12.2666	1671					80.57	0.1
		12.2797	1594					80.57	4.5
		12.2928	1622					80.57	4.5
		12.3059	1664					80.57	4.5
		12.3191	1579					80.57	4.5
		12.3322	1596					80.57	4.5
		12.3453	1512					80.57	4.5
		12.3585	1604					80.57	4.5
		12.3716	1574					80.57	4.5
		12.3847	1588					80.57	4.5
		12.3979	1642					80.57	0.1
		12.411	1627					80.57	0.1
		12.4241	1646					80.57	0.1
		12.4373	1633					81.91	2.1
		12.4504	1605					81.91	2.1
		12.4635	1599					81.91	2.1
		12.4766	1553					81.91	2.1
		12.4898	1611					81.91	2.1
		12.5029	1630					81.91	2.1
		12.516	1650					81.91	2.1
		12.5292	1632					81.91	2.1
		12.5423	1634					81.91	2.1
		12.5554	1601					81.91	2.1
		12.5686	1564					81.91	3
		12.5817	1514					81.91	3.5
		12.5948	1583					81.91	3
		12.608	1578					81.91	3.5
		12.6211	1644					81.91	3.5
		12.6342	1653					81.91	2.1
		12.6473	1590					81.91	3.5
		12.6605	1600					81.91	3
		12.6736	1614					81.91	3.5
		12.6867	1650					81.91	3.5
		12.6999	1658					81.91	3
		12.713	1585					81.91	3
		12.7261	1625					81.91	2.1
		12.7393	1622					81.91	2.1
		12.7524	1581					81.91	3.5
		12.7655	1635					81.91	2.1
		12.7786	1573					81.91	3.5
		12.7918	1602					81.91	2.1
		12.8049	1621					81.91	3
		12.818	1562					81.91	3.5
		12.8312	1626					81.91	2.1
		12.8443	1557					81.91	3.5
		12.8574	1604					81.91	3.5
		12.8706	1546					81.91	3
		12.8837	1574					81.91	2.1
		12.8968	1624					81.91	2.1
		12.91	1604					81.91	2.1
		12.9231	1582					81.91	3
		12.9362	1638					81.91	2.1
		12.9493	1579					81.91	2.1
		12.9625	1637					81.91	3
		12.9756	1538					81.91	3
		12.9887	1640					81.91	3
		13.0019	1636					81.91	2.1
		13.015	1659					81.91	2.1
		13.0281	1688					81.91	3.5
		13.0412	1725					81.91	2.1
		13.0544	1708					81.91	3
		13.0675	1593					83.25	21.6
		13.0806	1622					83.25	21.6
		13.0938	1585					83.25	21.6
		13.1069	1587					83.25	21.6
		13.12	1687					83.25	21.6
		13.1332	1590					83.25	21.6
		13.1463	1585					83.25	21.6
		13.1594	1577					83.25	21.6
		13.1725	1664					83.25	21.6
		13.1857	1600					83.25	21.6
		13.1988	1561					83.25	21.6
		13.2119	1655					83.25	21.6
		13.2251	1618					84.59	0.3
		13.2382	1649					84.59	0.1
		13.2513	1588					84.59	0.3
		13.2645	1664					84.59	0.1
		13.2776	1635					84.59	0.3
		13.2907	1642					84.59	0.1
		13.3039	1630					84.59	0.1
		13.317	1667					84.59	0.3
		13.3301	1655					84.59	0.3
		13.3432	1572					84.59	0.1
		13.3564	1721					84.59	0.1
		13.3695	1594					84.59	0.3
		13.3826	1607					84.59	0.1
		13.3958	1638					84.59	0.3
		13.4089	1638					84.59	0.3
		13.422	1591					84.59	0.1
		13.4352	1636					84.59	0.3
		13.4483	1557					84.59	0.3
		13.4614	1682					84.59	0.1
		13.4746	1575					84.59	0.1
		13.4877	1612					84.59	0.3
		13.5008	1604					84.59	0.1
		13.5139	1631					84.59	0.1
		13.5271	1544					84.59	0.3
		13.5402	1634					85.93	16.1
		13.5533	1581					85.93	16.1
		13.5665	1643					85.93	16.1
		13.5796	1591					85.93	16.1
		13.5927	1680					85.93	16.1
		13.6059	1577					85.93	16.1
		13.619	1753					85.93	16.1
		13.6321	1721					85.93	16.1
		13.6452	1584					85.93	16.1
		13.6584	1651					85.93	16.1
		13.6715	1670					85.93	16.1
		13.6846	1614					85.93	16.1
		13.6978	1677					87.26	3.1
		13.7109	1583					87.26	3.1
		13.724	1643					87.26	3.1
		13.7371	1709					87.26	3.1
		13.7503	1630					87.26	3.1
		13.7634	1644					87.26	3.1
		13.7765	1613					87.26	3.1
		13.7897	1560					87.26	3.1
		13.8028	1614					87.26	3.1
		13.8159	1614					87.26	3.1
		13.8291	1564					87.26	3.1
		13.8422	1661					87.26	3.1
		13.8553	1635					88.59	1.7
		13.8685	1579					88.59	1.7
		13.8816	1694					88.59	1.7
		13.8947	1632					88.59	2.1
		13.9078	1639					88.59	1.7
		13.921	1579					88.59	2.1
		13.9341	1662					88.59	2.1
		13.9472	1723					88.59	2.1
		13.9604	1681					88.59	1.7
		13.9735	1695					88.59	2.1
		13.9866	1666					88.59	1.7
		13.9998	1619					88.59	1.7
		14.0129	1583					88.59	1.7
		14.026	1654					88.59	1.7
		14.0391	1632					88.59	2.1
		14.0523	1591					88.59	2.1
		14.0654	1595					88.59	2.1
		14.0785	1707					88.59	2.1
		14.0917	1738					88.59	1.7
		14.1048	1553					88.59	2.1
		14.1179	1644					88.59	2.1
		14.1311	1635					88.59	1.7
		14.1442	1679					88.59	1.7
		14.1573	1643					88.59	2.1
		14.1705	1632					89.92	1.6
		14.1836	1642					89.92	1.6
		14.1967	1667					89.92	2.1
		14.2098	1691					89.92	2.1
		14.223	1652					89.92	2.1
		14.2361	1695					89.92	2.1
		14.2492	1635					89.92	2.1
		14.2624	1631					89.92	1.6
		14.2755	1674					89.92	1.6
		14.2886	1681					89.92	2.1
		14.3018	1632					89.92	1.6
		14.3149	1641					89.92	1.6
		14.328	1660					89.92	2.1
		14.3412	1644					89.92	1.6
		14.3543	1711					89.92	2.1
		14.3674	1770					89.92	1.6
		14.3805	1648					89.92	2.1
		14.3937	1586					89.92	1.6
		14.4068	1591					89.92	2.1
		14.4199	1605					89.92	1.6
		14.4331	1524					89.92	1.6
		14.4462	1698					89.92	2.1
		14.4593	1599					89.92	1.6
		14.4725	1638					89.92	2.1
		14.4856	1583					89.92	0.2
		14.4987	1695					89.92	3.7
		14.5118	1694					89.92	0.4
		14.525	1608					89.92	0.4
		14.5381	1692					89.92	3.7
		14.5512	1669					89.92	0.4
		14.5644	1658					89.92	0.4
		14.5775	1568					89.92	3.7
		14.5906	1604					89.92	3.7
		14.6037	1683					89.92	3.7
		14.6169	1524					89.92	0.2
		14.63	1626					89.92	0.4
		14.6431	1540					89.92	3.7
		14.6563	1683					89.92	3.7
		14.6694	1658					89.92	0.4
		14.6825	1602					89.92	0.2
		14.6957	1634					89.92	0.4
		14.7088	1641					89.92	0.2
		14.7219	1726					89.92	0.2
		14.7351	1581					89.92	0.4
		14.7482	1660					89.92	0.4
		14.7613	1630					89.92	0.4
		14.7744	1632					89.92	0.2
		14.7876	1617					89.92	0.2
		14.8007	1663					89.92	0.4
		14.8138	1617					89.92	0.2
		14.827	1590					89.92	3.7
		14.8401	1622					89.92	3.7
		14.8532	1619					89.92	3.7
		14.8664	1737					89.92	3.7
		14.8795	1680					89.92	3.7
		14.8926	1612					89.92	0.2
		14.9057	1675					89.92	0.2
		14.9189	1661					89.92	0.2
		14.932	1695					89.92	0.4
		14.9451	1598					89.92	0.2
		14.9583	1666					91.25	0.5
		14.9714	1620					91.25	0.5
		14.9845	1700					91.25	0.5
		14.9977	1595					91.25	0.5
		15.0108	1686					91.25	0.5
		15.0239	1601					91.25	0.5
		15.0371	1592					91.25	0.5
		15.0502	1685					91.25	0.5
		15.0633	1582					91.25	0.5
		15.0764	1674					91.25	0.5
		15.0896	1725					91.25	0.5
		15.1027	1641					91.25	0.5
		15.1158	1705					92.59	2.5
		15.129	1688					92.59	1.9
		15.1421	1642					92.59	2
		15.1552	1675					92.59	2
		15.1684	1662					92.59	2
		15.1815	1703					92.59	1.5
		15.1946	1695					92.59	1.5
		15.2078	1631					92.59	2.5
		15.2209	1707					92.59	1.9
		15.234	1632					92.59	1.9
		15.2471	1696					92.59	2.5
		15.2603	1680					92.59	1.5
		15.2734	1622					92.59	1.5
		15.2865	1659					92.59	2
		15.2997	1597					92.59	2.5
		15.3128	1582					92.59	2.5
		15.3259	1632					92.59	1.9
		15.3391	1715					92.59	2
		15.3522	1611					92.59	2.5
		15.3653	1695					92.59	1.5
		15.3784	1693					92.59	2
		15.3916	1604					92.59	1.5
		15.4047	1635					92.59	1.9
		15.4178	1684					92.59	1.9
		15.431	1682					92.59	1.5
		15.4441	1674					92.59	1.9
		15.4572	1616					92.59	1.9
		15.4703	1684					92.59	1.9
		15.4835	1741					92.59	1.5
		15.4966	1600					92.59	2.5
		15.5097	1649					92.59	1.5
		15.5229	1728					92.59	2
		15.536	1678					92.59	2
		15.5491	1697					92.59	2.5
		15.5623	1644					92.59	1.9
		15.5754	1741					92.59	2
		15.5885	1685					92.59	1.5
		15.6016	1626					92.59	2.5
		15.6148	1667					92.59	2
		15.6279	1586					92.59	1.5
		15.641	1657					92.59	2
		15.6542	1690					92.59	2.5
		15.6673	1690					92.59	1.9
		15.6804	1755					92.59	2.5
		15.6936	1633					92.59	2
		15.7067	1692					92.59	2.5
		15.7198	1679					92.59	1.9
		15.733	1697					92.59	1.5
		15.7461	1639					95.25	3.5
		15.7592	1704					95.25	3
		15.7723	1695					95.25	3.5
		15.7855	1723					95.25	3.5
		15.7986	1702					95.25	3.5
		15.8117	1586					95.25	3
		15.8249	1676					95.25	3.5
		15.838	1711					95.25	3
		15.8511	1697					95.25	3
		15.8643	1642					95.25	3.5
		15.8774	1651					95.25	3
		15.8905	1738					95.25	3
		15.9037	1746					95.25	3.5
		15.9168	1649					95.25	3.5
		15.9299	1735					95.25	3
		15.943	1650					95.25	0.5
		15.9562	1719					95.25	0.4
		15.9693	1660					95.25	0.5
		15.9824	1732					95.25	3
		15.9956	1732					95.25	0.4
		16.0087	1675					95.25	3.5
		16.0218	1707					95.25	3
		16.0349	1648					95.25	3
		16.0481	1655					95.25	3.5
		16.0612	1739					95.25	3
		16.0743	1743					95.25	3
		16.0875	1698					95.25	3.5
		16.1006	1681					95.25	3.5
		16.1137	1661					95.25	0.5
		16.1269	1675					95.25	0.4
		16.14	1747					95.25	0.5
		16.1531	1728					95.25	0.4
		16.1663	1645					95.25	0.5
		16.1794	1714					95.25	0.4
		16.1925	1723					95.25	0.5
		16.2056	1681					95.25	0.5
		16.2188	1645					95.25	0.4
		16.2319	1688					95.25	0.4
		16.245	1706					95.25	0.5
		16.2582	1690					95.25	0.4
		16.2713	1737					95.25	0.5
		16.2844	1741					95.25	0.4
		16.2976	1690					95.25	0.5
		16.3107	1716					95.25	0.5
		16.3238	1643					95.25	0.4
		16.337	1767					95.25	0.4
		16.3501	1706					95.25	0.5
		16.3632	1728					95.25	0.4
		16.3763	1765					96.59	14.5
		16.3895	1739					96.59	14.5
		16.4026	1618					96.59	14.5
		16.4157	1693					96.59	14.5
		16.4289	1633					96.59	14.5
		16.442	1685					96.59	14.5
		16.4551	1733					96.59	14.5
		16.4683	1662					96.59	14.5
		16.4814	1742					96.59	14.5
		16.4945	1744					96.59	14.5
		16.5076	1773					96.59	14.5
		16.5208	1731					96.59	14.5
		16.5339	1601					97.93	3.3
		16.547	1742					97.93	2.3
		16.5602	1731					97.93	3.3
		16.5733	1733					97.93	2.3
		16.5864	1660					97.93	2.3
		16.5996	1734					97.93	2.3
		16.6127	1685					97.93	3.3
		16.6258	1632					97.93	2.3
		16.639	1659					97.93	1
		16.6521	1715					97.93	3.3
		16.6652	1721					97.93	1.5
		16.6783	1703					97.93	1
		16.6915	1705					97.93	1
		16.7046	1720					97.93	3.3
		16.7177	1685					97.93	2.3
		16.7309	1740					97.93	2.3
		16.744	1696					97.93	3.3
		16.7571	1644					97.93	1
		16.7703	1772					97.93	1
		16.7834	1720					97.93	3.3
		16.7965	1641					97.93	1.5
		16.8096	1700					97.93	1.5
		16.8228	1671					97.93	2.3
		16.8359	1639					97.93	1.5
		16.849	1762					97.93	1.5
		16.8622	1705					97.93	3.3
		16.8753	1759					97.93	1
		16.8884	1742					97.93	1.5
		16.9016	1721					97.93	2.3
		16.9147	1788					97.93	1
		16.9278	1659					97.93	3.3
		16.9409	1805					97.93	1.5
		16.9541	1661					97.93	1
		16.9672	1675					97.93	3.3
		16.9803	1707					97.93	1.5
		16.9935	1739					97.93	1
		17.0066	1703					97.93	3.3
		17.0197	1748					97.93	1
		17.0328	1753					97.93	2.3
		17.046	1718					97.93	1.5
		17.0591	1645					97.93	1
		17.0723	1636					97.93	1.5
		17.0854	1620					97.93	1.5
		17.0985	1684					97.93	3.3
		17.1116	1670					97.93	2.3
		17.1248	1724					97.93	2.3
		17.1379	1709					97.93	1.5
		17.151	1674					97.93	1
		17.1642	1725					99.28	5.3
		17.1773	1710					99.28	7.9
		17.1904	1759					99.28	7.9
		17.2035	1662					99.28	0.8
		17.2167	1767					99.28	0.8
		17.2298	1737					99.28	7.9
		17.2429	1693					99.28	0.8
		17.2561	1746					99.28	5.3
		17.2692	1758					99.28	5.3
		17.2823	1693					99.28	7.9
		17.2955	1729					99.28	0.8
		17.3086	1699					99.28	7.9
		17.3217	1718					99.28	0.8
		17.3348	1754					99.28	0.8
		17.348	1609					99.28	7.9
		17.3611	1758					100.63	1
		17.3742	1718					100.63	1
		17.3874	1680					100.63	1
		17.4005	1687					100.63	1
		17.4136	1648					100.63	1
		17.4268	1739					100.63	1
		17.4399	1696					100.63	1
		17.453	1749					100.63	1
		17.4661	1736					100.63	1.3
		17.4793	1705					100.63	1
		17.4924	1759					100.63	1.3
		17.5055	1742					100.63	1
		17.5187	1713					100.63	1.3
		17.5318	1796					100.63	1.3
		17.5449	1693					100.63	1.3
		17.5581	1652					100.63	1
		17.5712	1694					100.63	1.3
		17.5843	1719					100.63	1.3
		17.5975	1803					100.63	1.3
		17.6106	1698					100.63	1
		17.6237	1735					101.99	0.7
		17.6368	1695					101.99	0.7
		17.65	1649					101.99	0.7
		17.6631	1691					101.99	5.3
		17.6762	1708					101.99	5.3
		17.6894	1749					101.99	0.7
		17.7025	1696					101.99	4.5
		17.7156	1697					101.99	0.7
		17.7288	1639					101.99	7.4
		17.7419	1784					101.99	4.5
		17.755	1668					101.99	5.3
		17.7681	1767					101.99	7.4
		17.7813	1675					101.99	7.4
		17.7944	1684					101.99	4.5
		17.8075	1669					101.99	7.4
		17.8207	1731					101.99	0.7
		17.8338	1653					101.99	7.4
		17.8469	1705					101.99	7.4
		17.8601	1693					101.99	0.7
		17.8732	1713					101.99	0.7
		17.8863	1712					101.99	7.4
		17.8995	1680					101.99	7.4
		17.9126	1719					101.99	0.7
		17.9257	1672					101.99	7.4
		17.9388	1728					101.99	7.4
		17.952	1636					101.99	5.3
		17.9651	1725					101.99	7.4
		17.9782	1732					101.99	0.7
		17.9914	1612					101.99	0.7
		18.0045	1801					101.99	4.5
		18.0176	1671					101.99	0.7
		18.0308	1745					101.99	7.4
		18.0439	1615					101.99	5.3
		18.057	1653					103.35	1.9
		18.0702	1667					103.35	1.9
		18.0833	1689					103.35	1.9
		18.0964	1736					103.35	1.9
		18.1095	1669					103.35	1.2
		18.1227	1695					103.35	1.9
		18.1358	1721					103.35	1.9
		18.1489	1748					103.35	1.9
		18.1621	1691					103.35	1.2
		18.1752	1690					103.35	1.2
		18.1883	1789					103.35	1.9
		18.2015	1645					103.35	1.2
		18.2146	1688					103.35	1.2
		18.2277	1761					103.35	1.2
		18.2408	1742					103.35	1.2
		18.254	1793					103.35	1.9
		18.2671	1657					103.35	1.9
		18.2802	1769					103.35	1.9
		18.2934	1740					103.35	1.2
		18.3065	1697					103.35	1.2
		18.3196	1698					103.35	1.2
		18.3328	1660					103.35	1.2
		18.3459	1734					103.35	1.9
		18.359	1665					103.35	1.2
		18.3721	1814					104.72	12.2
		18.3853	1752					104.72	12.2
		18.3984	1746					104.72	12.2
		18.4115	1681					104.72	12.2
		18.4247	1657					104.72	12.2
		18.4378	1694					104.72	12.2
		18.4509	1713					104.72	12.2
		18.4641	1745					104.72	7.7
		18.4772	1729					104.72	7.7
		18.4903	1679					104.72	7.7
		18.5035	1731					104.72	12.2
		18.5166	1738					104.72	7.7
		18.5297	1761					106.1	2.4
		18.5428	1694					106.1	2.4
		18.556	1752					106.1	2.7
		18.5691	1790					106.1	2.7
		18.5822	1760					106.1	2.7
		18.5954	1739					106.1	2.7
		18.6085	1698					106.1	2.7
		18.6216	1723					106.1	2.4
		18.6348	1721					106.1	2.4
		18.6479	1667					106.1	2.7
		18.661	1691					106.1	2.4
		18.6741	1668					106.1	2.4
		18.6873	1716					106.1	2.4
		18.7004	1615					106.1	2.7
		18.7135	1688					106.1	2.4
		18.7267	1704					106.1	2.7
		18.7398	1726					106.1	0.7
		18.7529	1771					106.1	1.8
		18.766	1703					106.1	1.8
		18.7792	1726					106.1	0.7
		18.7923	1778					106.1	1.8
		18.8054	1762					106.1	2.7
		18.8186	1722					106.1	1.8
		18.8317	1767					106.1	1.8
		18.8448	1664					106.1	2.4
		18.858	1691					106.1	0.7
		18.8711	1673					106.1	1.8
		18.8842	1736					106.1	0.9
		18.8973	1752					106.1	0.7
		18.9105	1638					106.1	0.9
		18.9236	1722					106.1	1.8
		18.9367	1728					106.1	0.9
		18.9499	1713					106.1	1.8
		18.963	1749					106.1	0.9
		18.9761	1698					106.1	0.7
		18.9893	1647					106.1	0.7
		19.0024	1748					106.1	2.7
		19.0155	1665					106.1	2.7
		19.0287	1711					106.1	1.8
		19.0418	1619					106.1	1.8
		19.0549	1703					106.1	2.4
		19.068	1744					106.1	2.4
		19.0812	1774					106.1	0.7
		19.0943	1630					106.1	0.9
		19.1074	1632					106.1	0.9
		19.1206	1674					106.1	0.7
		19.1337	1627					106.1	2.7
		19.1468	1687					106.1	0.9
		19.16	1747					106.1	0.9
		19.1731	1714					106.1	1.8
		19.1862	1745					106.1	0.9
		19.1993	1718					106.1	1.8
		19.2125	1728					106.1	1.8
		19.2256	1668					106.1	0.7
		19.2387	1654					106.1	1.8
		19.2519	1749					106.1	0.7
		19.265	1629					106.1	0.7
		19.2781	1698					106.1	1.8
		19.2913	1693					106.1	0.9
		19.3044	1665					106.1	1.8
		19.3175	1706					106.1	2.4
		19.3306	1665					106.1	0.9
		19.3438	1682					106.1	0.7
		19.3569	1697					106.1	0.9
		19.37	1726					108.89	2.2
		19.3832	1707					108.89	2.5
		19.3963	1693					108.89	2.5
		19.4094	1725					108.89	1.2
		19.4226	1720					108.89	1.2
		19.4357	1675					108.89	2.2
		19.4488	1637					108.89	1.2
		19.462	1721					108.89	2.5
		19.4751	1666					108.89	2.2
		19.4882	1667					108.89	2.2
		19.5013	1709					108.89	2.5
		19.5145	1752					108.89	1.2
		19.5276	1632					108.89	2.5
		19.5407	1699					108.89	2.7
		19.5539	1679					108.89	1.2
		19.567	1653					108.89	1.2
		19.5801	1684					108.89	2.2
		19.5933	1702					108.89	2.7
		19.6064	1667					108.89	2.2
		19.6195	1691					108.89	1.2
		19.6327	1597					108.89	2.2
		19.6458	1589					108.89	2.2
		19.6589	1786					108.89	2.7
		19.672	1677					108.89	2.7
		19.6852	1733					108.89	2.7
		19.6983	1712					108.89	2.5
		19.7114	1684					108.89	1.2
		19.7246	1672					108.89	2.7
		19.7377	1651					108.89	2.7
		19.7508	1653					108.89	2.7
		19.764	1633					108.89	2.5
		19.7771	1663					108.89	2.7
		19.7902	1659					108.89	2.7
		19.8033	1666					108.89	2.5
		19.8165	1665					108.89	1.2
		19.8296	1680					108.89	2.2
		19.8427	1722					108.89	2.5
		19.8559	1647					108.89	1.2
		19.869	1716					108.89	1.2
		19.8821	1754					108.89	2.2
		19.8953	1670					108.89	2.2
		19.9084	1673					108.89	2.5
		19.9215	1680					108.89	2.7
		19.9347	1685					108.89	1.2
		19.9478	1630					108.89	2.2
		19.9609	1607					108.89	2.5
		19.974	1629					108.89	2.5
		19.9872	1648					108.89	2.7
		20.0003	1668					110.31	0
		20.0134	1690					110.31	0
		20.0266	1652					110.31	0
		20.0397	1700					110.31	8
		20.0528	1748					110.31	0
		20.066	1659					110.31	5.2
		20.0791	1666					110.31	5.2
		20.0922	1621					110.31	3.1
		20.1053	1668					110.31	0
		20.1185	1734					110.31	0
		20.1316	1685					110.31	5.2
		20.1447	1663					110.31	5.2
		20.1579	1681					110.31	5.2
		20.171	1727					110.31	0
		20.1841	1650					110.31	0
		20.1973	1741					110.31	8
		20.2104	1607					110.31	0
		20.2235	1683					110.31	0
		20.2366	1609					110.31	3.1
		20.2498	1723					110.31	0
		20.2629	1692					110.31	5.2
		20.276	1737					110.31	5.2
		20.2892	1663					110.31	8
		20.3023	1574					110.31	3.1
		20.3154	1586					110.31	0
		20.3286	1698					110.31	3.1
		20.3417	1623					110.31	8
		20.3548	1638					110.31	5.2
		20.368	1718					110.31	5.2
		20.3811	1681					110.31	5.2
		20.3942	1678					110.31	3.1
		20.4073	1605					110.31	5.2
		20.4205	1663					110.31	5.2
		20.4336	1709					111.73	1.7
		20.4467	1691					111.73	1.7
		20.4599	1700					111.73	2.3
		20.473	1605					111.73	2.3
		20.4861	1700					111.73	2.3
		20.4992	1630					111.73	1.7
		20.5124	1646					111.73	2.3
		20.5255	1638					111.73	1.7
		20.5386	1655					111.73	2.3
		20.5518	1655					111.73	2.3
		20.5649	1688					111.73	1.7
		20.578	1676					111.73	1.7
		20.5912	1660					111.73	3
		20.6043	1602					111.73	3
		20.6174	1772					111.73	3
		20.6305	1684					111.73	3
		20.6437	1705					111.73	3
		20.6568	1695					111.73	2.3
		20.6699	1604					111.73	2.3
		20.6831	1650					111.73	3
		20.6962	1691					111.73	1.7
		20.7093	1647					111.73	2.3
		20.7225	1690					111.73	3
		20.7356	1699					111.73	2.3
		20.7487	1729					111.73	3
		20.7619	1692					111.73	3
		20.775	1609					111.73	2.3
		20.7881	1561					111.73	3
		20.8012	1709					111.73	3
		20.8144	1659					111.73	1.7
		20.8275	1678					111.73	2.3
		20.8406	1676					111.73	3
		20.8538	1640					113.17	2.5
		20.8669	1663					113.17	2.5
		20.88	1605					113.17	7.4
		20.8932	1727					113.17	7.4
		20.9063	1706					113.17	7.4
		20.9194	1756					113.17	2.5
		20.9325	1617					113.17	7.4
		20.9457	1681					113.17	7.4
		20.9588	1631					113.17	2.5
		20.9719	1675					113.17	7.4
		20.9851	1785					113.17	2.5
		20.9982	1743					113.17	2.5
		21.0113	1722					113.17	2.5
		21.0245	1678					113.17	2.5
		21.0376	1597					113.17	7.4
		21.0507	1738					113.17	7.4
		21.0638	1746					114.63	2.3
		21.077	1798					114.63	2.3
		21.0901	1699					114.63	2.2
		21.1032	1715					114.63	2.3
		21.1164	1701					114.63	2.3
		21.1295	1696					114.63	2.3
		21.1426	1601					114.63	2.2
		21.1558	1730					114.63	2.2
		21.1689	1643					114.63	2.3
		21.182	1729					114.63	2.3
		21.1952	1786					114.63	2.2
		21.2083	1677					114.63	2.2
		21.2214	1772					114.63	2.2
		21.2345	1802					114.63	2.2
		21.2477	1892					114.63	2.3
		21.2608	1872					114.63	2.3
		21.2739	1910					114.63	2.2
		21.2871	1928					114.63	2.2
		21.3002	1897					114.63	2.2
		21.3133	1958					114.63	2.2
		21.3265	1957					114.63	2.3
		21.3396	1925					114.63	2.2
		21.3527	1861					114.63	2.3
		21.3658	1933					114.63	2.3
		21.379	1844					114.63	1.3
		21.3921	1795					114.63	1.3
		21.4052	1747					114.63	1.6
		21.4184	1762					114.63	1.3
		21.4315	1699					114.63	1.6
		21.4446	1750					114.63	1.6
		21.4578	1602					114.63	1.6
		21.4709	1766					114.63	1.3
		21.484	1679					114.63	1.3
		21.4972	1680					114.63	1.6
		21.5103	1687					114.63	1.6
		21.5234	1685					114.63	1.6
		21.5365	1731					114.63	1.6
		21.5497	1579					114.63	1.6
		21.5628	1685					114.63	1.6
		21.5759	1661					114.63	1.3
		21.5891	1612					114.63	1.3
		21.6022	1611					114.63	1.6
		21.6153	1702					114.63	1.3
		21.6285	1666					114.63	1.6
		21.6416	1690					114.63	1.3
		21.6547	1542					114.63	1.3
		21.6678	1641					114.63	1.3
		21.681	1648					114.63	1.3
		21.6941	1588					117.59	0
		21.7072	1670					117.59	0.2
		21.7204	1623					117.59	0
		21.7335	1639					117.59	0.2
		21.7466	1684					117.59	0.2
		21.7598	1629					117.59	0
		21.7729	1675					117.59	0.2
		21.786	1620					117.59	0.2
		21.7992	1630					117.59	0
		21.8123	1619					117.59	0
		21.8254	1632					117.59	0
		21.8385	1639					117.59	0.2
		21.8517	1664					117.59	0
		21.8648	1666					117.59	0.2
		21.8779	1632					117.59	0
		21.8911	1625					117.59	0.2
		21.9042	1624					117.59	2.5
		21.9173	1643					117.59	2.2
		21.9305	1648					117.59	2.2
		21.9436	1562					117.59	2.2
		21.9567	1728					117.59	2.5
		21.9698	1646					117.59	2.5
		21.983	1568					117.59	2.5
		21.9961	1633					117.59	2.5
		22.0092	1636					117.59	2.2
		22.0224	1623					117.59	2.2
		22.0355	1587					117.59	2.5
		22.0486	1600					117.59	2.5
		22.0617	1662					117.59	2.2
		22.0749	1668					117.59	2.5
		22.088	1617					117.59	2.2
		22.1011	1627					117.59	2.2
		22.1143	1641					117.59	2.2
		22.1274	1572					117.59	2.2
		22.1405	1590					117.59	2.2
		22.1537	1615					117.59	1.8
		22.1668	1642					117.59	1.8
		22.1799	1618					117.59	2.2
		22.1931	1616					117.59	2.2
		22.2062	1664					117.59	2.2
		22.2193	1615					117.59	1.8
		22.2325	1616					117.59	2.2
		22.2456	1619					117.59	1.8
		22.2587	1719					117.59	1.8
		22.2718	1646					117.59	1.8
		22.285	1594					117.59	1.8
		22.2981	1604					117.59	1.8
		22.3112	1654					117.59	1.8
		22.3244	1679					117.59	1.8
		22.3375	1624					117.59	2.2
		22.3506	1602					117.59	1.8
		22.3637	1590					117.59	2.2
		22.3769	1663					117.59	2.2
		22.39	1680					117.59	1.8
		22.4031	1695					117.59	2.2
		22.4163	1543					117.59	2.2
		22.4294	1632					119.1	8.1
		22.4425	1669					119.1	8.1
		22.4557	1674					119.1	8.1
		22.4688	1585					119.1	8.1
		22.4819	1644					119.1	8.1
		22.495	1704					119.1	8.1
		22.5082	1604
		22.5213	1629
		22.5344	1661
		22.5476	1646
		22.5607	1590
		22.5738	1569
		22.587	1647
		22.6001	1662
		22.6132	1680
		22.6264	1593
		22.6395	1623
		22.6526	1611
		22.6657	1669
		22.6789	1623
		22.692	1632
		22.7051	1682
		22.7183	1711
		22.7314	1540
		22.7445	1668
		22.7577	1651
		22.7708	1628
		22.7839	1641
		22.797	1526
		22.8102	1675
		22.8233	1602
		22.8364	1626
		22.8496	1642
		22.8627	1695
		22.8758	1672
		22.889	1619
		22.9021	1616
		22.9152	1652
		22.9283	1664
		22.9415	1601
		22.9546	1650
		22.9677	1672
		22.9809	1588
		22.994	1559
		23.0071	1603
		23.0203	1643
		23.0334	1575
		23.0465	1632
		23.0597	1581
		23.0728	1655
		23.0859	1679
		23.099	1683
		23.1122	1638
		23.1253	1667
		23.1384	1708
		23.1516	1639
		23.1647	1662
		23.1778	1669
		23.191	1667
		23.2041	1675
		23.2172	1652
		23.2304	1544
		23.2435	1630
		23.2566	1522
		23.2697	1586
		23.2829	1634
		23.296	1594
		23.3091	1638
		23.3223	1656
		23.3354	1522
		23.3485	1632
		23.3617	1626
		23.3748	1619
		23.3879	1498
		23.401	1702
		23.4142	1673
		23.4273	1676
		23.4404	1660
		23.4536	1559
		23.4667	1535
		23.4798	1584
		23.493	1562
		23.5061	1573
		23.5192	1518
		23.5323	1607
		23.5455	1582
		23.5586	1580
		23.5717	1655
		23.5849	1627
		23.598	1603
		23.6111	1636
		23.6243	1589
		23.6374	1634
		23.6505	1571
		23.6637	1596
		23.6768	1583
		23.6899	1656
		23.703	1623
		23.7162	1546
		23.7293	1569
		23.7424	1615
		23.7556	1591
		23.7687	1574
		23.7818	1643
		23.795	1677
		23.8081	1634
		23.8212	1633
		23.8343	1688
		23.8475	1624
		23.8606	1660
		23.8737	1627
		23.8869	1586
		23.9	1639
		23.9131	1585
		23.9262	1583
		23.9394	1654
		23.9525	1676
		23.9656	1553
		23.9788	1656
		23.9919	1603
		24.005	1628
		24.0182	1592
		24.0313	1670
		24.0444	1688
		24.0576	1582
		24.0707	1623
		24.0838	1611
		24.0969	1629
		24.1101	1635
		24.1232	1519
		24.1363	1593
		24.1495	1703
		24.1626	1677
		24.1757	1619
		24.1889	1639
		24.202	1577
		24.2151	1658
		24.2282	1537
		24.2414	1619
		24.2545	1596
		24.2676	1558
		24.2808	1699
		24.2939	1623
		24.307	1598
		24.3202	1645
		24.3333	1592
		24.3464	1616
		24.3595	1566
		24.3727	1685
		24.3858	1629
		24.3989	1650
		24.4121	1570
		24.4252	1577
		24.4383	1647
		24.4515	1514
		24.4646	1607
		24.4777	1578
		24.4909	1654
		24.504	1585
		24.5171	1622
		24.5302	1622
		24.5434	1663
		24.5565	1542
		24.5696	1644
		24.5828	1596
		24.5959	1571
		24.609	1607
		24.6222	1625
		24.6353	1774
		24.6484	1621
		24.6615	1671
		24.6747	1603
		24.6878	1711
		24.7009	1654
		24.7141	1583
		24.7272	1633
		24.7403	1596
		24.7535	1624
		24.7666	1569
		24.7797	1602
		24.7929	1591
		24.806	1622
		24.8191	1686
		24.8322	1648
		24.8454	1603
		24.8585	1577
		24.8716	1675
		24.8848	1655
		24.8979	1661
		24.911	1591
		24.9242	1655
		24.9373	1665
		24.9504	1694
		24.9636	1605
		24.9767	1581
		24.9898	1724
		25.0029	1719
		25.0161	1614
		25.0292	1724
		25.0423	1648
		25.0555	1749
		25.0686	1720
		25.0817	1659
		25.0949	1791
		25.108	1729
		25.1211	1854
		25.1342	1776
		25.1474	1726
		25.1605	1838
		25.1736	1716
		25.1868	1746
		25.1999	1779
		25.213	1873
		25.2262	1900
		25.2393	1841
		25.2524	1919
		25.2655	1940
		25.2787	1891
		25.2918	1908
		25.3049	1956
		25.3181	1986
		25.3312	1855
		25.3443	1901
		25.3575	1864
		25.3706	1856
		25.3837	1799
		25.3968	1784
		25.41	1777
		25.4231	1819
		25.4362	1799
		25.4494	1711
		25.4625	1782
		25.4756	1694
		25.4888	1644
		25.5019	1794
		25.515	1705
		25.5282	1675
		25.5413	1671
		25.5544	1803
		25.5675	1715
		25.5807	1649
		25.5938	1609
		25.6069	1654
		25.6201	1712
		25.6332	1640
		25.6463	1603
		25.6594	1661
		25.6726	1616
		25.6857	1702
		25.6988	1741
		25.712	1682
		25.7251	1619
		25.7382	1671
		25.7514	1634
		25.7645	1677
		25.7776	1661
		25.7907	1656
		25.8039	1636
		25.817	1696
		25.8301	1703
		25.8433	1647
		25.8564	1701
		25.8695	1640
		25.8827	1616
		25.8958	1610
		25.9089	1647
		25.9221	1610
		25.9352	1663
		25.9483	1648
		25.9614	1642
		25.9746	1677
		25.9877	1646
		26.0008	1672
		26.014	1637
		26.0271	1680
		26.0402	1690
		26.0534	1642
		26.0665	1684
		26.0796	1633
		26.0927	1706
		26.1059	1683
		26.119	1707
		26.1321	1621
		26.1453	1653
		26.1584	1662
		26.1715	1692
		26.1847	1662
		26.1978	1572
		26.2109	1699
		26.224	1713
		26.2372	1708
		26.2503	1606
		26.2634	1635
		26.2766	1661
		26.2897	1723
		26.3028	1779
		26.316	1743
		26.3291	1762
		26.3422	1725
		26.3554	1706
		26.3685	1687
		26.3816	1701
		26.3947	1600
		26.4079	1648
		26.421	1717
		26.4341	1638
		26.4473	1613
		26.4604	1647
		26.4735	1709
		26.4867	1704
		26.4998	1647
		26.5129	1661
		26.5261	1671
		26.5392	1595
		26.5523	1676
		26.5654	1738
		26.5786	1617
		26.5917	1606
		26.6048	1635
		26.618	1649
		26.6311	1659
		26.6442	1643
		26.6574	1677
		26.6705	1586
		26.6836	1626
		26.6967	1682
		26.7099	1664
		26.723	1753
		26.7361	1674
		26.7493	1623
		26.7624	1664
		26.7755	1600
		26.7887	1702
		26.8018	1678
		26.8149	1641
		26.8281	1671
		26.8412	1623
		26.8543	1700
		26.8674	1589
		26.8806	1691
		26.8937	1641
		26.9068	1673
		26.92	1583
		26.9331	1686
		26.9462	1704
		26.9594	1632
		26.9725	1642
		26.9856	1712
		26.9987	1688
		27.0119	1656
		27.025	1616
		27.0381	1645
		27.0513	1654
		27.0644	1794
		27.0775	1776
		27.0907	1727
		27.1038	1699
		27.1169	1770
		27.13	1697
		27.1432	1772
		27.1563	1811
		27.1694	1679
		27.1826	1739
		27.1957	1785
		27.2088	1682
		27.2219	1742
		27.2351	1595
		27.2482	1588
		27.2614	1670
		27.2745	1700
		27.2876	1654
		27.3007	1739
		27.3139	1726
		27.327	1636
		27.3401	1617
		27.3533	1584
		27.3664	1702
		27.3795	1680
		27.3926	1704
		27.4058	1786
		27.4189	1720
		27.432	1673
		27.4452	1704
		27.4583	1704
		27.4714	1674
		27.4846	1780
		27.4977	1712
		27.5108	1724
		27.5239	1679
		27.5371	1714
		27.5502	1719
		27.5633	1719
		27.5765	1646
		27.5896	1718
		27.6027	1704
		27.6159	1697
		27.629	1687
		27.6421	1732
		27.6552	1733
		27.6684	1691
		27.6815	1754
		27.6946	1775
		27.7078	1757
		27.7209	1697
		27.734	1686
		27.7472	1653
		27.7603	1738
		27.7734	1651
		27.7866	1700
		27.7997	1715
		27.8128	1729
		27.8259	1689
		27.8391	1737
		27.8522	1723
		27.8653	1708
		27.8785	1637
		27.8916	1810
		27.9047	1628
		27.9179	1669
		27.931	1689
		27.9441	1724
		27.9572	1701
		27.9704	1698
		27.9835	1745
		27.9966	1772
		28.0098	1654
		28.0229	1706
		28.036	1752
		28.0492	1732
		28.0623	1730
		28.0754	1671
		28.0886	1668
		28.1017	1689
		28.1148	1687
		28.1279	1658
		28.1411	1649
		28.1542	1620
		28.1673	1667
		28.1805	1645
		28.1936	1738
		28.2067	1624
		28.2199	1667
		28.233	1832
		28.2461	1791
		28.2593	1731
		28.2724	1716
		28.2855	1776
		28.2986	1706
		28.3118	1743
		28.3249	1710
		28.338	1753
		28.3512	1740
		28.3643	1698
		28.3774	1822
		28.3906	1769
		28.4037	1711
		28.4168	1764
		28.4299	1756
		28.4431	1822
		28.4562	1738
		28.4693	1804
		28.4825	1806
		28.4956	1763
		28.5087	1743
		28.5219	1776
		28.535	1845
		28.5481	1728
		28.5612	1631
		28.5744	1743
		28.5875	1748
		28.6006	1727
		28.6138	1721
		28.6269	1801
		28.64	1802
		28.6532	1741
		28.6663	1713
		28.6794	1734
		28.6926	1784
		28.7057	1744
		28.7188	1712
		28.7319	1762
		28.7451	1814
		28.7582	1714
		28.7713	1827
		28.7845	1733
		28.7976	1801
		28.8107	1714
		28.8239	1710
		28.837	1730
		28.8501	1809
		28.8632	1748
		28.8764	1712
		28.8895	1727
		28.9026	1859
		28.9158	1718
		28.9289	1728
		28.942	1782
		28.9551	1792
		28.9683	1739
		28.9814	1744
		28.9945	1803
		29.0077	1777
		29.0208	1673
		29.0339	1797
		29.0471	1843
		29.0602	1740
		29.0733	1717
		29.0864	1743
		29.0996	1762
		29.1127	1877
		29.1258	1717
		29.139	1744
		29.1521	1674
		29.1652	1821
		29.1784	1866
		29.1915	1824
		29.2046	1836
		29.2178	1787
		29.2309	1837
		29.244	1795
		29.2571	1764
		29.2703	1824
		29.2834	1845
		29.2965	1809
		29.3097	1840
		29.3228	1803
		29.3359	1829
		29.3491	1878
		29.3622	1875
		29.3753	1827
		29.3884	1853
		29.4016	1909
		29.4147	1912
		29.4278	1816
		29.441	1897
		29.4541	1930
		29.4672	1923
		29.4804	1938
		29.4935	1945
		29.5066	1937
		29.5197	2018
		29.5329	2047
		29.546	2054
		29.5591	1879
		29.5723	1809
		29.5854	1841
		29.5985	1811
		29.6117	1800
		29.6248	1820
		29.6379	1877
		29.6511	1891
		29.6642	1751
		29.6773	1824
		29.6904	1810
		29.7036	1876
		29.7167	1784
		29.7298	1752
		29.743	1821
		29.7561	1853
		29.7692	1885
		29.7824	1875
		29.7955	1802
		29.8086	1831
		29.8218	1962
		29.8349	1831
		29.848	1875
		29.8611	1878
		29.8743	1876
		29.8874	1874
		29.9005	1954
		29.9137	1786
		29.9268	1943
		29.9399	1899
		29.9531	1935
		29.9662	1984
		29.9793	1903
		29.9924	1899
		30.0056	1924
		30.0187	1947
		30.0318	1971
		30.045	1913
		30.0581	1955
		30.0712	1992
		30.0844	2164
		30.0975	2121
		30.1106	2032
		30.1238	2121
		30.1369	2088
		30.15	2179
		30.1631	2173
		30.1763	2312
		30.1894	2352
		30.2025	2490
		30.2157	2453
		30.2288	2608
		30.2419	2650
		30.2551	2779
		30.2682	2943
		30.2813	3091
		30.2944	3355
		30.3076	3654
		30.3207	3820
		30.3338	4392
		30.347	4606
		30.3601	5031
		30.3732	5341
		30.3864	5384
		30.3995	5385
		30.4126	5397
		30.4257	5220
		30.4389	5063
		30.452	4884
		30.4651	4560
		30.4783	4298
		30.4914	4006
		30.5045	3617
		30.5177	3453
		30.5308	3136
		30.5439	2820
		30.5571	2901
		30.5702	2652
		30.5833	2530
		30.5964	2362
		30.6096	2366
		30.6227	2339
		30.6358	2262
		30.649	2189
		30.6621	2186
		30.6752	2133
		30.6883	2092
		30.7015	2103
		30.7146	2121
		30.7277	2085
		30.7409	1995
		30.754	2006
		30.7671	2060
		30.7803	2065
		30.7934	2041
		30.8065	2058
		30.8196	1984
		30.8328	2019
		30.8459	1980
		30.859	1985
		30.8722	1976
		30.8853	2002
		30.8984	2061
		30.9116	1930
		30.9247	1995
		30.9378	1934
		30.9509	1911
		30.9641	1982
		30.9772	1943
		30.9903	1880
		31.0035	1945
		31.0166	2015
		31.0297	1932
		31.0429	1853
		31.056	1963
		31.0691	2042
		31.0823	2024
		31.0954	1930
		31.1085	1930
		31.1216	1949
		31.1348	2044
		31.1479	2018
		31.161	1925
		31.1742	1982
		31.1873	2022
		31.2004	1932
		31.2136	1992
[truncated: 4,477 more rows]

## Sheet: SI Fig. 4a,b
SI Fig. 4a							SI Fig. 4b
			two-years sample							5 min, 110 °C	10 min, 110 °C	20 min, 110 °C	30 min, 110 °C	two-years sample
		Wavelength (nm)	Abs_24_11_22_In-0-392-u						Wavelength (nm)	INAS-47-5min-z	INAS-47-10min-z	INAS-47-20min-z	INAS-47-30min-z	In-0-392-u
		800	-0.00466						800	-0.0204	-0.01939	-0.02571	-0.03006	-0.00466
		799	-0.00293						799	0.01149	0.01285	0.0062	0.00182	-0.00293
		798	-0.00253						798	0.01164	0.01268	0.00628	0.00186	-0.00253
		797	-0.00281						797	0.0117	0.01287	0.00643	0.00195	-0.00281
		796	-0.0029						796	0.01159	0.01275	0.00625	0.0018	-0.0029
		795	-0.00271						795	0.01136	0.01271	0.00624	0.00168	-0.00271
		794	-0.00292						794	0.01166	0.01301	0.00648	0.00185	-0.00292
		793	-0.00282						793	0.01186	0.01305	0.00644	0.00211	-0.00282
		792	-0.00285						792	0.01149	0.01278	0.00637	0.00187	-0.00285
		791	-0.00268						791	0.01172	0.01293	0.00643	0.00206	-0.00268
		790	-0.00304						790	0.01152	0.0128	0.00623	0.00166	-0.00304
		789	-0.00283						789	0.0119	0.01296	0.00653	0.00187	-0.00283
		788	-0.00284						788	0.0118	0.01291	0.00648	0.00188	-0.00284
		787	-0.00285						787	0.01189	0.01289	0.00655	0.00201	-0.00285
		786	-0.00281						786	0.01185	0.0129	0.00651	0.00179	-0.00281
		785	-0.00266						785	0.01181	0.01305	0.00639	0.00188	-0.00266
		784	-0.00301						784	0.01184	0.0129	0.00631	0.00179	-0.00301
		783	-0.00275						783	0.01195	0.01294	0.00652	0.0019	-0.00275
		782	-0.00272						782	0.01179	0.01286	0.00657	0.00182	-0.00272
		781	-0.00283						781	0.0119	0.01301	0.00672	0.00194	-0.00283
		780	-0.0028						780	0.01192	0.01298	0.00652	0.00193	-0.0028
		779	-0.0028						779	0.01194	0.01306	0.00647	0.00191	-0.0028
		778	-0.00275						778	0.01188	0.01302	0.0065	0.00183	-0.00275
		777	-0.0027						777	0.01205	0.01313	0.00674	0.00204	-0.0027
		776	-0.00281						776	0.01202	0.01298	0.00663	0.00204	-0.00281
		775	-0.00277						775	0.012	0.01301	0.00657	0.0019	-0.00277
		774	-0.00274						774	0.01198	0.01306	0.00654	0.00182	-0.00274
		773	-0.00263						773	0.01212	0.01334	0.00681	0.00217	-0.00263
		772	-0.00262						772	0.01229	0.01324	0.00673	0.00203	-0.00262
		771	-0.00252						771	0.01226	0.01316	0.00685	0.00205	-0.00252
		770	-0.00259						770	0.01211	0.01316	0.00668	0.00204	-0.00259
		769	-0.00274						769	0.01227	0.01323	0.00677	0.00218	-0.00274
		768	-0.00256						768	0.01239	0.01315	0.00681	0.00216	-0.00256
		767	-0.00255						767	0.01229	0.01324	0.0068	0.0021	-0.00255
		766	-0.00264						766	0.01233	0.01325	0.00683	0.00209	-0.00264
		765	-0.00252						765	0.01247	0.01337	0.00692	0.00237	-0.00252
		764	-0.00252						764	0.01242	0.01342	0.00697	0.00234	-0.00252
		763	-0.00257						763	0.01223	0.01321	0.00679	0.00208	-0.00257
		762	-0.00256						762	0.01226	0.01333	0.00673	0.00207	-0.00256
		761	-0.0026						761	0.01257	0.01337	0.00692	0.00225	-0.0026
		760	-0.00253						760	0.01245	0.01329	0.00693	0.00218	-0.00253
		759	-0.0025						759	0.01248	0.01341	0.00693	0.00232	-0.0025
		758	-0.00252						758	0.01264	0.01357	0.00691	0.00225	-0.00252
		757	-0.00249						757	0.01257	0.01352	0.00703	0.00231	-0.00249
		756	-0.00256						756	0.0125	0.01339	0.00689	0.0021	-0.00256
		755	-0.00253						755	0.01262	0.01358	0.00702	0.00239	-0.00253
		754	-0.00252						754	0.01275	0.01355	0.00711	0.00249	-0.00252
		753	-0.00259						753	0.01269	0.01351	0.0071	0.0023	-0.00259
		752	-0.0025						752	0.01272	0.01353	0.00705	0.00227	-0.0025
		751	-0.00247						751	0.01272	0.01367	0.00707	0.00239	-0.00247
		750	-0.00248						750	0.01286	0.01365	0.00716	0.00235	-0.00248
		749	-0.00253						749	0.01287	0.01368	0.00719	0.00255	-0.00253
		748	-0.0025						748	0.0128	0.0136	0.00711	0.00246	-0.0025
		747	-0.00235						747	0.01277	0.0136	0.00706	0.00248	-0.00235
		746	-0.00239						746	0.01297	0.01366	0.00711	0.00241	-0.00239
		745	-0.00231						745	0.01296	0.0137	0.00714	0.00244	-0.00231
		744	-0.00244						744	0.01304	0.01364	0.00719	0.00254	-0.00244
		743	-0.00251						743	0.01308	0.01384	0.00717	0.00251	-0.00251
		742	-0.00238						742	0.01317	0.01376	0.00732	0.00252	-0.00238
		741	-0.00232						741	0.01321	0.01382	0.00738	0.00254	-0.00232
		740	-0.00231						740	0.01315	0.01389	0.0073	0.00249	-0.00231
		739	-0.00228						739	0.01321	0.01386	0.00734	0.00268	-0.00228
		738	-0.00237						738	0.01316	0.01383	0.0073	0.00258	-0.00237
		737	-0.0022						737	0.01325	0.01395	0.00739	0.00264	-0.0022
		736	-0.00232						736	0.01335	0.01387	0.00728	0.00262	-0.00232
		735	-0.0023						735	0.01333	0.01392	0.00746	0.00266	-0.0023
		734	-0.00222						734	0.01343	0.01389	0.00745	0.00266	-0.00222
		733	-0.00216						733	0.01346	0.01397	0.00739	0.00264	-0.00216
		732	-0.00225						732	0.01361	0.01411	0.00759	0.00284	-0.00225
		731	-0.00219						731	0.01354	0.01412	0.00742	0.0028	-0.00219
		730	-0.00214						730	0.01367	0.01412	0.0076	0.0029	-0.00214
		729	-0.00213						729	0.01364	0.01411	0.00753	0.00283	-0.00213
		728	-0.00213						728	0.01366	0.01415	0.00751	0.00279	-0.00213
		727	-0.00211						727	0.01369	0.01412	0.00748	0.0028	-0.00211
		726	-0.00201						726	0.0137	0.0142	0.00753	0.00281	-0.00201
		725	-0.00202						725	0.01382	0.01412	0.00761	0.00288	-0.00202
		724	-0.00198						724	0.01391	0.01411	0.0076	0.00289	-0.00198
		723	-0.002						723	0.01391	0.01428	0.00772	0.00294	-0.002
		722	-0.00205						722	0.01409	0.01435	0.00774	0.00303	-0.00205
		721	-0.00204						721	0.01406	0.01437	0.00776	0.00306	-0.00204
		720	-0.00201						720	0.01409	0.01432	0.00773	0.00301	-0.00201
		719	-0.0019						719	0.01406	0.01432	0.00771	0.00299	-0.0019
		718	-0.00194						718	0.01415	0.01438	0.00779	0.00306	-0.00194
		717	-0.00188						717	0.01423	0.01446	0.00781	0.003	-0.00188
		716	-0.00184						716	0.01427	0.01446	0.0078	0.00309	-0.00184
		715	-0.00197						715	0.01443	0.01453	0.00798	0.00326	-0.00197
		714	-0.0018						714	0.01445	0.01451	0.0079	0.00325	-0.0018
		713	-0.00189						713	0.01446	0.01452	0.00797	0.00323	-0.00189
		712	-0.00178						712	0.01447	0.01464	0.00796	0.00323	-0.00178
		711	-0.00172						711	0.01454	0.01462	0.00803	0.0033	-0.00172
		710	-0.00164						710	0.01465	0.01471	0.00805	0.00336	-0.00164
		709	-0.00162						709	0.01471	0.01473	0.00807	0.00341	-0.00162
		708	-0.00174						708	0.01476	0.01477	0.00808	0.00344	-0.00174
		707	-0.00166						707	0.01488	0.01482	0.00814	0.00347	-0.00166
		706	-0.00159						706	0.01492	0.01482	0.00814	0.00342	-0.00159
		705	-0.00169						705	0.01487	0.01477	0.00812	0.00342	-0.00169
		704	-0.00154						704	0.01503	0.01485	0.00826	0.00352	-0.00154
		703	-0.00158						703	0.01504	0.01481	0.00824	0.00352	-0.00158
		702	-0.00137						702	0.01509	0.01491	0.00823	0.00357	-0.00137
		701	-0.00145						701	0.0152	0.01493	0.00833	0.00364	-0.00145
		700	-0.00147						700	0.01524	0.01498	0.00838	0.00362	-0.00147
		699	-0.00136						699	0.01525	0.01495	0.00834	0.00363	-0.00136
		698	-0.00139						698	0.01538	0.01506	0.00844	0.00366	-0.00139
		697	-0.00138						697	0.01554	0.01511	0.00852	0.00382	-0.00138
		696	-0.00143						696	0.01553	0.01516	0.00857	0.00382	-0.00143
		695	-0.00131						695	0.01565	0.01518	0.00856	0.00383	-0.00131
		694	-0.00133						694	0.0157	0.01514	0.00854	0.00383	-0.00133
		693	-0.00129						693	0.01575	0.01524	0.00863	0.00392	-0.00129
		692	-0.00131						692	0.01584	0.01533	0.00864	0.00394	-0.00131
		691	-0.00123						691	0.01586	0.01533	0.00867	0.00397	-0.00123
		690	-0.00125						690	0.01603	0.01541	0.0088	0.00411	-0.00125
		689	-0.0012						689	0.01606	0.01541	0.00883	0.00407	-0.0012
		688	-0.00119						688	0.01612	0.01542	0.00877	0.00412	-0.00119
		687	-0.00112						687	0.01622	0.0155	0.00889	0.00419	-0.00112
		686	-0.0011						686	0.01633	0.01556	0.00898	0.00416	-0.0011
		685	-0.00107						685	0.01646	0.01556	0.00903	0.00429	-0.00107
		684	-0.00109						684	0.01651	0.01568	0.00906	0.00434	-0.00109
		683	-0.000987203						683	0.01664	0.01566	0.00913	0.00441	-0.000987203
		682	-0.00098772						682	0.01661	0.01569	0.00909	0.00433	-0.00098772
		681	-0.000900932						681	0.01674	0.01579	0.00926	0.00448	-0.000900932
		680	-0.000876287						680	0.01683	0.01579	0.0093	0.00454	-0.000876287
		679	-0.000816762						679	0.01693	0.0159	0.00935	0.00454	-0.000816762
		678	-0.000946395						678	0.01698	0.01589	0.00942	0.00461	-0.000946395
		677	-0.000941642						677	0.01712	0.01597	0.00944	0.00473	-0.000941642
		676	-0.000778314						676	0.01716	0.01599	0.00951	0.00473	-0.000778314
		675	-0.000764929						675	0.01725	0.01608	0.00952	0.00483	-0.000764929
		674	-0.000807771						674	0.0173	0.0161	0.0096	0.00479	-0.000807771
		673	-0.000843529						673	0.0174	0.01616	0.00969	0.0049	-0.000843529
		672	-0.000847766						672	0.01752	0.01619	0.00973	0.00494	-0.000847766
		671	-0.000714021						671	0.01756	0.0162	0.00978	0.00499	-0.000714021
		670	-0.000776506						670	0.0177	0.01628	0.00985	0.00508	-0.000776506
		669	-0.000681095						669	0.01772	0.01632	0.00989	0.00509	-0.000681095
		668	-0.000676133						668	0.01784	0.01646	0.00995	0.00519	-0.000676133
		667	-0.000631986						667	0.018	0.01652	0.01004	0.00529	-0.000631986
		666	-0.000651062						666	0.01807	0.01655	0.0101	0.00531	-0.000651062
		665	-0.000545489						665	0.01811	0.01659	0.01017	0.00537	-0.000545489
		664	-0.000550039						664	0.01822	0.0166	0.01025	0.00541	-0.000550039
		663	-0.000585353						663	0.01835	0.0167	0.0103	0.00554	-0.000585353
		662	-0.00051436						662	0.01844	0.01678	0.01043	0.00557	-0.00051436
		661	-0.00045432						661	0.01849	0.01683	0.0104	0.0056	-0.00045432
		660	-0.000373115						660	0.01857	0.0168	0.0104	0.00558	-0.000373115
		659	-0.000462077						659	0.0187	0.01695	0.01054	0.00573	-0.000462077
		658	-0.000444804						658	0.01881	0.01704	0.01061	0.00584	-0.000444804
		657	-0.000359356						657	0.01886	0.01703	0.01066	0.00582	-0.000359356
		656	-0.00036427						656	0.01896	0.0171	0.01067	0.00586	-0.00036427
		655	-0.000296759						655	0.01903	0.01712	0.01075	0.00593	-0.000296759
		654	-0.000271873						654	0.01912	0.01717	0.01079	0.00601	-0.000271873
		653	-0.000217439						653	0.01924	0.01731	0.01089	0.00614	-0.000217439
		652	-0.000204917						652	0.01927	0.0173	0.01093	0.00616	-0.000204917
		651	-0.000255833						651	0.01931	0.01732	0.0109	0.00616	-0.000255833
		650	-0.000240776						650	0.01943	0.01741	0.011	0.00625	-0.000240776
		649	-0.000276115						649	0.01954	0.01747	0.01106	0.00634	-0.000276115
		648	-0.00019524						648	0.01966	0.01758	0.01116	0.0064	-0.00019524
		647	-0.000214956						647	0.01977	0.01764	0.01121	0.00646	-0.000214956
		646	-0.000171797						646	0.01974	0.01762	0.01119	0.00647	-0.000171797
		645	-0.000101306						645	0.01993	0.01775	0.01133	0.0066	-0.000101306
		644	-0.000124908						644	0.01998	0.01774	0.01132	0.00661	-0.000124908
		643	-9.05397e-05						643	0.02013	0.01791	0.01146	0.00677	-9.05397e-05
		642	-0.000125529						642	0.02014	0.01789	0.01145	0.00677	-0.000125529
		641	-8.90904e-05						641	0.02026	0.01801	0.01161	0.00684	-8.90904e-05
		640	-6.13454e-05						640	0.02041	0.01802	0.01158	0.00693	-6.13454e-05
		639	-3.12174e-05						639	0.02047	0.01811	0.01161	0.00699	-3.12174e-05
		638	-5.01641e-05						638	0.02057	0.01818	0.01173	0.00703	-5.01641e-05
		637	-3.70154e-05						637	0.02062	0.01818	0.01174	0.0071	-3.70154e-05
		636	8.53544e-05						636	0.02072	0.01826	0.01182	0.00721	8.53544e-05
		635	7.56454e-05						635	0.02083	0.01836	0.01186	0.00725	7.56454e-05
		634	5.22928e-05						634	0.02087	0.0184	0.01189	0.00727	5.22928e-05
		633	9.26299e-05						633	0.02092	0.01839	0.01191	0.00729	9.26299e-05
		632	2.05539e-05						632	0.0211	0.01854	0.01198	0.00744	2.05539e-05
		631	0.000157467						631	0.02119	0.01861	0.01205	0.00754	0.000157467
		630	0.000183026						630	0.02125	0.01862	0.01209	0.00749	0.000183026
		629	0.000277534						629	0.02126	0.01866	0.01209	0.00753	0.000277534
		628	0.000213456						628	0.02134	0.01867	0.01211	0.00758	0.000213456
		627	0.000247825						627	0.02143	0.01877	0.01216	0.00761	0.000247825
		626	0.000348798						626	0.02155	0.01878	0.01214	0.00765	0.000348798
		625	0.000316804						625	0.02164	0.01896	0.01228	0.00777	0.000316804
		624	0.000390743						624	0.02166	0.01892	0.01222	0.00776	0.000390743
		623	0.000406263						623	0.0217	0.01895	0.01227	0.00781	0.000406263
		622	0.000499783						622	0.02178	0.01902	0.01233	0.00786	0.000499783
		621	0.000545423						621	0.02189	0.01908	0.01231	0.0079	0.000545423
		620	0.000650821						620	0.02192	0.01911	0.01236	0.00796	0.000650821
		619	0.000680065						619	0.02201	0.01914	0.01233	0.00797	0.000680065
		618	0.00073874						618	0.02204	0.01919	0.01239	0.00801	0.00073874
		617	0.000797243						617	0.02214	0.0193	0.01246	0.0081	0.000797243
		616	0.000893389						616	0.02223	0.01932	0.01249	0.00815	0.000893389
		615	0.000968671						615	0.02229	0.01935	0.0125	0.00815	0.000968671
		614	0.00104						614	0.02239	0.01942	0.0125	0.00824	0.00104
		613	0.00118						613	0.02242	0.01948	0.01253	0.00824	0.00118
		612	0.00126						612	0.02251	0.01953	0.0126	0.00831	0.00126
		611	0.00125						611	0.02263	0.01957	0.01256	0.00836	0.00125
		610	0.00145						610	0.02266	0.01968	0.01264	0.00847	0.00145
		609	0.00143						609	0.02284	0.01978	0.01275	0.00862	0.00143
		608	0.00147						608	0.02284	0.01978	0.01269	0.0086	0.00147
		607	0.00155						607	0.02292	0.01979	0.01275	0.00866	0.00155
		606	0.00164						606	0.02304	0.01996	0.01281	0.0088	0.00164
		605	0.00173						605	0.02313	0.01995	0.0129	0.00886	0.00173
		604	0.00181						604	0.02321	0.02003	0.0129	0.00894	0.00181
		603	0.00186						603	0.02331	0.02009	0.01293	0.00907	0.00186
		602	0.0019						602	0.02342	0.0202	0.01304	0.00921	0.0019
		601	0.00202						601	0.02349	0.02029	0.01311	0.00928	0.00202
		600	0.00206						600	0.02363	0.02036	0.01315	0.00945	0.00206
		599	0.00211						599	0.02371	0.02044	0.0132	0.0096	0.00211
		598	0.00214						598	0.02381	0.02059	0.01326	0.00972	0.00214
		597	0.00221						597	0.02391	0.02061	0.01337	0.00988	0.00221
		596	0.00222						596	0.02397	0.02069	0.01341	0.00995	0.00222
		595	0.00228						595	0.02411	0.02082	0.01351	0.01008	0.00228
		594	0.00227						594	0.02421	0.02087	0.01358	0.01025	0.00227
		593	0.00239						593	0.02434	0.0209	0.01364	0.01043	0.00239
		592	0.00242						592	0.0244	0.02101	0.01372	0.01055	0.00242
		591	0.00252						591	0.02457	0.02113	0.0138	0.01077	0.00252
		590	0.00247						590	0.02468	0.02121	0.01391	0.01091	0.00247
		589	0.0026						589	0.02474	0.02134	0.01396	0.01106	0.0026
		588	0.00256						588	0.02485	0.02138	0.014	0.01124	0.00256
		587	0.00257						587	0.02487	0.02143	0.01412	0.01143	0.00257
		586	0.00273						586	0.02501	0.02154	0.01419	0.01167	0.00273
		585	0.00274						585	0.02509	0.0216	0.01427	0.01179	0.00274
		584	0.00289						584	0.0252	0.02164	0.01436	0.01197	0.00289
		583	0.00285						583	0.02534	0.02176	0.01441	0.01226	0.00285
		582	0.00295						582	0.02546	0.02192	0.01457	0.01253	0.00295
		581	0.00306						581	0.02547	0.02188	0.01466	0.01265	0.00306
		580	0.00305						580	0.02571	0.02214	0.01483	0.01299	0.00305
		579	0.00326						579	0.0258	0.02214	0.01497	0.01328	0.00326
		578	0.0032						578	0.02595	0.02233	0.01508	0.01363	0.0032
		577	0.00328						577	0.02603	0.02238	0.01519	0.01387	0.00328
		576	0.00329						576	0.02622	0.0225	0.01536	0.01429	0.00329
		575	0.00338						575	0.02628	0.02259	0.01547	0.01458	0.00338
		574	0.00342						574	0.02639	0.02274	0.01565	0.01495	0.00342
		573	0.00346						573	0.02649	0.0228	0.01583	0.01531	0.00346
		572	0.00353						572	0.02669	0.02294	0.016	0.01573	0.00353
		571	0.00362						571	0.02678	0.02304	0.01615	0.01616	0.00362
		570	0.0037						570	0.02694	0.02322	0.01636	0.01662	0.0037
		569	0.00367						569	0.02716	0.02346	0.01662	0.01716	0.00367
		568	0.00368						568	0.02732	0.02359	0.0169	0.01774	0.00368
		567	0.00381						567	0.02741	0.02363	0.01704	0.01815	0.00381
		566	0.0039						566	0.02753	0.02379	0.01728	0.01871	0.0039
		565	0.00396						565	0.0277	0.02392	0.01751	0.01926	0.00396
		564	0.00394						564	0.02786	0.02411	0.01776	0.01995	0.00394
		563	0.00402						563	0.02802	0.02426	0.01805	0.02056	0.00402
		562	0.00408						562	0.02814	0.02442	0.01825	0.0212	0.00408
		561	0.00426						561	0.02829	0.02458	0.01853	0.02185	0.00426
		560	0.00422						560	0.02843	0.02472	0.0189	0.02258	0.00422
		559	0.00425						559	0.02861	0.02486	0.01919	0.02335	0.00425
		558	0.00435						558	0.02875	0.02507	0.0195	0.02414	0.00435
		557	0.00441						557	0.02888	0.02522	0.01985	0.02495	0.00441
		556	0.00444						556	0.02908	0.0254	0.02023	0.02584	0.00444
		555	0.00445						555	0.02917	0.02554	0.02052	0.02665	0.00445
		554	0.00459						554	0.02938	0.02577	0.02095	0.02762	0.00459
		553	0.00464						553	0.02949	0.02596	0.02133	0.02855	0.00464
		552	0.00466						552	0.02967	0.02613	0.02173	0.02958	0.00466
		551	0.00476						551	0.02977	0.02636	0.02216	0.03061	0.00476
		550	0.00486						550	0.02998	0.02652	0.0227	0.03175	0.00486
		549	0.00486						549	0.03017	0.02672	0.02314	0.03288	0.00486
		548	0.00501						548	0.03032	0.02695	0.02362	0.03399	0.00501
		547	0.00498						547	0.03053	0.02723	0.02422	0.03538	0.00498
		546	0.00516						546	0.03075	0.02748	0.02478	0.03666	0.00516
		545	0.00521						545	0.03089	0.02767	0.02535	0.03795	0.00521
		544	0.00525						544	0.031	0.0279	0.02591	0.0393	0.00525
		543	0.00532						543	0.03132	0.02815	0.02657	0.04077	0.00532
		542	0.00536						542	0.03143	0.02846	0.02728	0.04229	0.00536
		541	0.00551						541	0.03163	0.0287	0.02787	0.04381	0.00551
		540	0.0055						540	0.03186	0.02896	0.0286	0.04542	0.0055
		539	0.00562						539	0.03202	0.02922	0.02934	0.04702	0.00562
		538	0.00577						538	0.03223	0.02957	0.03013	0.04871	0.00577
		537	0.00576						537	0.03241	0.02988	0.03094	0.05047	0.00576
		536	0.00588						536	0.03257	0.03016	0.03168	0.0522	0.00588
		535	0.00591						535	0.03277	0.03041	0.03251	0.054	0.00591
		534	0.00602						534	0.03306	0.03083	0.03351	0.05598	0.00602
		533	0.00602						533	0.03317	0.03109	0.03436	0.05786	0.00602
		532	0.00613						532	0.03338	0.03143	0.03525	0.05983	0.00613
		531	0.00615						531	0.03359	0.03178	0.03615	0.0618	0.00615
		530	0.00618						530	0.0338	0.03208	0.03719	0.06391	0.00618
		529	0.00634						529	0.03399	0.03244	0.03821	0.06605	0.00634
		528	0.00642						528	0.03418	0.03284	0.03924	0.06818	0.00642
		527	0.00648						527	0.03441	0.03313	0.04029	0.07039	0.00648
		526	0.0066						526	0.03467	0.03357	0.04142	0.07271	0.0066
		525	0.00671						525	0.03484	0.03402	0.04257	0.07497	0.00671
		524	0.00688						524	0.03514	0.03443	0.04382	0.07734	0.00688
		523	0.00686						523	0.03536	0.03479	0.04495	0.07973	0.00686
		522	0.00698						522	0.03567	0.03534	0.04628	0.08218	0.00698
		521	0.00696						521	0.03584	0.03577	0.04748	0.08462	0.00696
		520	0.00707						520	0.03608	0.03624	0.04876	0.08715	0.00707
		519	0.0072						519	0.03636	0.03677	0.05018	0.08966	0.0072
		518	0.00722						518	0.0367	0.03733	0.05159	0.09232	0.00722
		517	0.0073						517	0.03698	0.03784	0.05292	0.0949	0.0073
		516	0.00739						516	0.0372	0.03835	0.05434	0.09747	0.00739
		515	0.00746						515	0.03752	0.0389	0.05583	0.10011	0.00746
		514	0.00761						514	0.03774	0.03937	0.05725	0.10276	0.00761
		513	0.00766						513	0.03807	0.03992	0.05875	0.10539	0.00766
		512	0.00775						512	0.0384	0.04058	0.0603	0.10811	0.00775
		511	0.00783						511	0.03866	0.04112	0.06181	0.11079	0.00783
		510	0.00793						510	0.03889	0.04175	0.06338	0.11344	0.00793
		509	0.00795						509	0.03931	0.04236	0.06501	0.11619	0.00795
		508	0.00811						508	0.03961	0.04299	0.0666	0.11888	0.00811
		507	0.00817						507	0.03995	0.04363	0.06818	0.12165	0.00817
		506	0.00828						506	0.04031	0.04429	0.06987	0.12428	0.00828
		505	0.00848						505	0.0407	0.04499	0.07153	0.12702	0.00848
		504	0.00837						504	0.04096	0.04566	0.07309	0.12968	0.00837
		503	0.00859						503	0.0413	0.04636	0.0748	0.1323	0.00859
		502	0.00864						502	0.04167	0.04706	0.07653	0.13502	0.00864
		501	0.00865						501	0.04209	0.04774	0.07821	0.13759	0.00865
		500	0.0088						500	0.04244	0.04854	0.07993	0.14026	0.0088
		499	0.00879						499	0.04275	0.04918	0.08159	0.14287	0.00879
		498	0.009						498	0.04318	0.04994	0.08326	0.14546	0.009
		497	0.00901						497	0.04357	0.05072	0.08501	0.14799	0.00901
		496	0.00907						496	0.04399	0.05147	0.08669	0.15054	0.00907
		495	0.00912						495	0.0443	0.05222	0.08838	0.153	0.00912
		494	0.00921						494	0.04475	0.05298	0.09009	0.15546	0.00921
		493	0.00924						493	0.04518	0.05379	0.09175	0.15786	0.00924
		492	0.00927						492	0.04557	0.05456	0.09347	0.16017	0.00927
		491	0.00936						491	0.04601	0.0554	0.09511	0.16255	0.00936
		490	0.00945						490	0.04644	0.05625	0.09685	0.16483	0.00945
		489	0.0095						489	0.04692	0.05705	0.09849	0.16707	0.0095
		488	0.00955						488	0.04733	0.05794	0.10012	0.16935	0.00955
		487	0.00948						487	0.04781	0.05874	0.10183	0.17148	0.00948
		486	0.00974						486	0.04828	0.05959	0.10338	0.17366	0.00974
		485	0.00971						485	0.04881	0.06051	0.1051	0.17581	0.00971
		484	0.00989						484	0.04927	0.0614	0.10667	0.17789	0.00989
		483	0.0099						483	0.04979	0.0623	0.1083	0.17993	0.0099
		482	0.00991						482	0.05031	0.0632	0.10993	0.18199	0.00991
		481	0.00998						481	0.05084	0.06408	0.11152	0.1839	0.00998
		480	0.01015						480	0.05133	0.06504	0.11304	0.18589	0.01015
		479	0.01018						479	0.05191	0.06604	0.11474	0.1879	0.01018
		478	0.01029						478	0.0524	0.06693	0.11625	0.18975	0.01029
		477	0.01042						477	0.05299	0.06793	0.11788	0.19169	0.01042
		476	0.01043						476	0.05354	0.06884	0.11941	0.19354	0.01043
		475	0.01057						475	0.05419	0.06986	0.12107	0.19544	0.01057
		474	0.0106						474	0.0547	0.0709	0.12259	0.19724	0.0106
		473	0.01069						473	0.05534	0.07193	0.1242	0.19907	0.01069
		472	0.01075						472	0.05594	0.07295	0.1258	0.2009	0.01075
		471	0.01083						471	0.05652	0.07395	0.12735	0.20268	0.01083
		470	0.01097						470	0.05723	0.07506	0.12905	0.20453	0.01097
		469	0.01102						469	0.05793	0.07622	0.13076	0.20639	0.01102
		468	0.0111						468	0.05854	0.07734	0.13236	0.20818	0.0111
		467	0.01131						467	0.05923	0.07844	0.13403	0.20998	0.01131
		466	0.01133						466	0.05994	0.07964	0.13573	0.21184	0.01133
		465	0.0114						465	0.06068	0.08087	0.13758	0.21376	0.0114
		464	0.01138						464	0.06145	0.08205	0.13932	0.21574	0.01138
		463	0.01173						463	0.06223	0.08343	0.14124	0.21772	0.01173
		462	0.01183						462	0.06294	0.08466	0.14295	0.21961	0.01183
		461	0.01196						461	0.06377	0.08595	0.14487	0.22165	0.01196
		460	0.01206						460	0.06472	0.08753	0.14695	0.22387	0.01206
		459	0.01207						459	0.06551	0.08888	0.14889	0.22599	0.01207
		458	0.01219						458	0.06642	0.09032	0.15098	0.22818	0.01219
		457	0.01229						457	0.06733	0.0919	0.15309	0.23044	0.01229
		456	0.01238						456	0.06824	0.09342	0.15529	0.23279	0.01238
		455	0.01257						455	0.06922	0.09499	0.1575	0.23521	0.01257
		454	0.01276						454	0.07017	0.09667	0.1598	0.23771	0.01276
		453	0.01286						453	0.07119	0.0984	0.16216	0.24034	0.01286
		452	0.01302						452	0.07237	0.10025	0.16469	0.24308	0.01302
		451	0.01314						451	0.07342	0.10198	0.16706	0.24566	0.01314
		450	0.01328						450	0.07453	0.10372	0.16951	0.24842	0.01328
		449	0.01345						449	0.07562	0.1056	0.17202	0.25127	0.01345
		448	0.01362						448	0.07678	0.1075	0.17459	0.25413	0.01362
		447	0.01385						447	0.07801	0.1095	0.17728	0.25721	0.01385
		446	0.01402						446	0.07934	0.11149	0.17998	0.26024	0.01402
		445	0.01403						445	0.08046	0.11343	0.18259	0.26317	0.01403
		444	0.01427						444	0.08175	0.1154	0.18539	0.26628	0.01427
		443	0.01439						443	0.08298	0.11748	0.18803	0.26933	0.01439
		442	0.01459						442	0.08437	0.11954	0.19082	0.2724	0.01459
		441	0.01489						441	0.08577	0.12165	0.19352	0.27559	0.01489
		440	0.01493						440	0.08708	0.12365	0.19621	0.27861	0.01493
		439	0.01514						439	0.08843	0.12579	0.19892	0.28178	0.01514
		438	0.01528						438	0.08984	0.12793	0.20157	0.28482	0.01528
		437	0.01556						437	0.09124	0.13004	0.20429	0.28796	0.01556
		436	0.01573						436	0.09269	0.13212	0.20698	0.29105	0.01573
		435	0.01588						435	0.09423	0.13427	0.20958	0.29419	0.01588
		434	0.01608						434	0.09566	0.13642	0.21213	0.29718	0.01608
		433	0.01622						433	0.09709	0.13842	0.21471	0.30008	0.01622
		432	0.01652						432	0.09868	0.14061	0.21725	0.30317	0.01652
		431	0.01665						431	0.10018	0.14262	0.21977	0.30615	0.01665
		430	0.01697						430	0.10177	0.14484	0.22231	0.30918	0.01697
		429	0.01709						429	0.10325	0.14684	0.22477	0.31209	0.01709
		428	0.01738						428	0.10486	0.14895	0.22715	0.31507	0.01738
		427	0.0177						427	0.10652	0.15116	0.22969	0.31818	0.0177
		426	0.01789						426	0.10819	0.15326	0.23222	0.32129	0.01789
		425	0.01821						425	0.10983	0.15551	0.23473	0.32439	0.01821
		424	0.0184						424	0.11159	0.15771	0.23734	0.32759	0.0184
		423	0.01866						423	0.11331	0.16	0.23994	0.3309	0.01866
		422	0.019						422	0.11514	0.16231	0.24266	0.33424	0.019
		421	0.01923						421	0.11701	0.16464	0.24526	0.3377	0.01923
		420	0.01958						420	0.11897	0.16707	0.24816	0.34127	0.01958
		419	0.02						419	0.12082	0.16948	0.25092	0.34484	0.02
		418	0.02016						418	0.12289	0.17204	0.25391	0.34862	0.02016
		417	0.02055						417	0.12487	0.17462	0.25686	0.35248	0.02055
		416	0.02089						416	0.12706	0.17737	0.25994	0.35648	0.02089
		415	0.02124						415	0.1292	0.18009	0.26316	0.36064	0.02124
		414	0.02143						414	0.13148	0.18304	0.26645	0.36494	0.02143
		413	0.02169						413	0.13381	0.18591	0.26989	0.36931	0.02169
		412	0.02199						412	0.1362	0.18894	0.27346	0.37391	0.02199
		411	0.02233						411	0.1386	0.19214	0.27705	0.3786	0.02233
		410	0.02253						410	0.14119	0.19524	0.2809	0.3836	0.02253
		409	0.02276						409	0.14369	0.1985	0.28468	0.38852	0.02276
		408	0.02314						408	0.14632	0.20187	0.28873	0.3938	0.02314
		407	0.02334						407	0.14897	0.2054	0.29287	0.39911	0.02334
		406	0.02352						406	0.1518	0.20891	0.29716	0.40471	0.02352
		405	0.0238						405	0.1545	0.21242	0.30151	0.41038	0.0238
		404	0.02412						404	0.15759	0.2165	0.30624	0.41653	0.02412
		403	0.02428						403	0.16054	0.22031	0.31092	0.42249	0.02428
		402	0.02442						402	0.1636	0.22436	0.31592	0.42896	0.02442
		401	0.02471						401	0.16681	0.22851	0.3212	0.43558	0.02471
		400	0.02495						400	0.17003	0.23271	0.32627	0.4423	0.02495
		399	0.02514						399	0.17343	0.23708	0.33192	0.44942	0.02514
		398	0.02531						398	0.17688	0.2418	0.33768	0.45675	0.02531
		397	0.02556						397	0.18043	0.24655	0.34365	0.46431	0.02556
		396	0.02577						396	0.18402	0.25137	0.34972	0.47215	0.02577
		395	0.0258						395	0.18771	0.25625	0.35595	0.48008	0.0258
		394	0.0261						394	0.19148	0.26134	0.36264	0.48848	0.0261
		393	0.02635						393	0.19542	0.26664	0.36936	0.49698	0.02635
		392	0.02662						392	0.1995	0.27201	0.3764	0.50578	0.02662
		391	0.02679						391	0.20373	0.27768	0.38364	0.51486	0.02679
		390	0.02724						390	0.20806	0.28338	0.39118	0.52429	0.02724
		389	0.02769						389	0.21254	0.28946	0.39901	0.534	0.02769
		388	0.02798						388	0.2171	0.29562	0.40704	0.54417	0.02798
		387	0.02857						387	0.2219	0.30193	0.41541	0.55437	0.02857
		386	0.02899						386	0.22673	0.30843	0.42386	0.56489	0.02899
		385	0.0296						385	0.23167	0.31517	0.43261	0.57571	0.0296
		384	0.03022						384	0.23686	0.32198	0.44165	0.58699	0.03022
		383	0.03092						383	0.24206	0.32902	0.45089	0.59817	0.03092
		382	0.03138						382	0.24741	0.33617	0.46012	0.60973	0.03138
		381	0.03222						381	0.25295	0.3435	0.46971	0.62151	0.03222
		380	0.03289						380	0.25824	0.35083	0.47937	0.63343	0.03289
		379	0.03357						379	0.26388	0.35827	0.48941	0.6453	0.03357
		378	0.03426						378	0.26937	0.36586	0.499	0.65753	0.03426
		377	0.03512						377	0.27489	0.37344	0.50904	0.66974	0.03512
		376	0.03596						376	0.28077	0.38118	0.51919	0.6824	0.03596
		375	0.03676						375	0.28639	0.38885	0.52923	0.69467	0.03676
		374	0.03747						374	0.29221	0.39668	0.53942	0.70731	0.03747
		373	0.03835						373	0.29785	0.40448	0.5495	0.71997	0.03835
		372	0.0393						372	0.30359	0.41224	0.55973	0.73278	0.0393
		371	0.0399						371	0.30939	0.42003	0.56995	0.7454	0.0399
		370	0.04072						370	0.31498	0.42777	0.58007	0.75815	0.04072
		369	0.04131						369	0.32064	0.43539	0.59024	0.77103	0.04131
		368	0.04201						368	0.32604	0.44309	0.60023	0.78358	0.04201
		367	0.04248						367	0.33175	0.4506	0.61013	0.79612	0.04248
		366	0.04335						366	0.33705	0.45805	0.61994	0.80856	0.04335
		365	0.04401						365	0.34221	0.46535	0.62974	0.82118	0.04401
		364	0.04464						364	0.34767	0.47268	0.63951	0.83371	0.04464
		363	0.04549						363	0.35276	0.47986	0.64914	0.8464	0.04549
		362	0.04615						362	0.35797	0.48707	0.65913	0.85922	0.04615
		361	0.04689						361	0.36304	0.49431	0.66883	0.87189	0.04689
		360	0.04765						360	0.36818	0.50142	0.67843	0.88459	0.04765
		359	0.0484						359	0.37294	0.50815	0.68795	0.8974	0.0484
		358	0.04898						358	0.37748	0.51498	0.69734	0.90979	0.04898
		357	0.04936						357	0.38219	0.52143	0.7066	0.92248	0.04936
		356	0.05011						356	0.38649	0.5279	0.71579	0.93476	0.05011
		355	0.05047						355	0.39077	0.53372	0.72459	0.94706	0.05047
		354	0.051						354	0.39478	0.53967	0.73334	0.95924	0.051
		353	0.05126						353	0.39859	0.54532	0.74207	0.97143	0.05126
		352	0.05169						352	0.40226	0.55063	0.75053	0.98379	0.05169
		351	0.05201						351	0.40576	0.55609	0.75886	0.99551	0.05201
		350	0.05235						350	0.40894	0.56096	0.76635	1.0072	0.05235
		349	0.05054						349	0.41399	0.56717	0.77893	1.02063	0.05054
		348	0.05159						348	0.41723	0.57177	0.78692	1.03228	0.05159
		347	0.05122						347	0.42013	0.57622	0.79409	1.04481	0.05122
		346	0.05173						346	0.4229	0.58014	0.80192	1.05576	0.05173
		345	0.05168						345	0.42596	0.58447	0.8094	1.06761	0.05168
		344	0.05212						344	0.42856	0.58854	0.81694	1.07847	0.05212
		343	0.0523						343	0.43155	0.59306	0.82437	1.09013	0.0523
		342	0.0529						342	0.43459	0.59767	0.83208	1.10214	0.0529
		341	0.05349						341	0.43788	0.60229	0.83989	1.11467	0.05349
		340	0.05472						340	0.44163	0.6074	0.84781	1.12679	0.05472
		339	0.05677						339	0.44618	0.61354	0.85684	1.13976	0.05677
		338	0.05949						338	0.45073	0.62013	0.86626	1.1538	0.05949
		337	0.0636						337	0.45701	0.62748	0.87666	1.16809	0.0636
		336	0.06896						336	0.46406	0.63653	0.88813	1.18411	0.06896
		335	0.07628						335	0.4723	0.64639	0.90083	1.19994	0.07628
		334	0.08493						334	0.48221	0.6585	0.91525	1.21883	0.08493
		333	0.09594						333	0.49361	0.67169	0.93046	1.2379	0.09594
		332	0.108						332	0.50612	0.68651	0.94711	1.25889	0.108
		331	0.12152						331	0.52036	0.70324	0.96575	1.28156	0.12152
		330	0.13599						330	0.53587	0.72178	0.98555	1.3049	0.13599
		329	0.15172						329	0.55253	0.74065	1.00615	1.33021	0.15172
		328	0.1673						328	0.56934	0.7608	1.02733	1.35561	0.1673
		327	0.18282						327	0.58681	0.781	1.04827	1.38149	0.18282
		326	0.19813						326	0.60397	0.80176	1.0703	1.40772	0.19813
		325	0.21292						325	0.6211	0.8218	1.09105	1.43307	0.21292
		324	0.22655						324	0.63833	0.84195	1.112	1.45917	0.22655
		323	0.24058						323	0.65539	0.86176	1.1331	1.48578	0.24058
		322	0.25398						322	0.67176	0.88214	1.15295	1.51133	0.25398
		321	0.26713						321	0.68873	0.902	1.17392	1.53761	0.26713
		320	0.28056						320	0.70574	0.92248	1.19398	1.56455	0.28056
		319	0.29354						319	0.72254	0.94212	1.21431	1.59002	0.29354
		318	0.30641						318	0.73888	0.96215	1.23343	1.61588	0.30641
		317	0.3176						317	0.75497	0.98117	1.25215	1.6428	0.3176
		316	0.32775						316	0.77025	0.99964	1.26924	1.66687	0.32775
		315	0.33594						315	0.78372	1.01675	1.28604	1.69062	0.33594
		314	0.34222						314	0.79591	1.03107	1.30004	1.71317	0.34222
		313	0.34607						313	0.80522	1.04405	1.31157	1.73327	0.34607
		312	0.34788						312	0.81329	1.05461	1.32187	1.75109	0.34788
		311	0.34799						311	0.81906	1.06406	1.33032	1.76795	0.34799
		310	0.34727						310	0.82372	1.07203	1.33736	1.78444	0.34727
		309	0.34634						309	0.82729	1.07909	1.34378	1.79976	0.34634
[truncated: 59 more rows]

## Sheet: SI Fig. 5a,b
SI Fig. 5a			as-synthesized, 2022	same solution, 2024				SI Fig. 5b			as-synthesized, 2022	same clusters, 2024	same clusters, 2025
[truncated: 452 more rows]

[truncated: 13 more sheets: SI Fig. 7, SI Fig. 8a,b, SI Fig. 10, SI Fig. 12, SI Fig. 14, SI Fig. 15, SI Fig. 18, SI Fig. 20, SI Fig. 21, SI Fig. 27, SI Fig. 29a,b, SI Fig. 29c-e, SI Fig. 31]
